# Supplementary material for: Prognostic Nomogram for Childhood Acute Lymphoblastic Leukemia: A Comprehensive Analysis of 673 Patients
Source: Front Oncol. 2020 Sep 10;10:1673. doi: 10.3389/fonc.2020.01673 (PMC7511595; doi:10.3389/fonc.2020.01673)
Supplement: Supplementary file 1 [file Data_Sheet_1.XLS]

## Sheet: Sheet1
TARGET USI	Gender	Age at Diagnosis in Days	Vital Status	Overall Survival Time in Days	WBC at Diagnosis	CNS Status at Diagnosis	MRD Day 29	ETV6 RUNX1 Fusion Status	TRISOMY 4 10 Status	MLL Status	TCF3 PBX1 Status	BCR ABL1 Status	BMA Blasts Day 8	BMA Blasts Day 29	Karyotype	Down Syndrome	DNA Index	Cell of Origin
TARGET-10-PAIXDK	Male	2519	Dead	2037	112	CNS 1	0.002125	Negative	Negative	Negative	Negative	Negative	75	0	48,XY,+X,+5,T(14;20)(Q32;Q13.1)[10]/46,XY[1]	No	1.06	B precursor (Non-T, Non-B ALL)
TARGET-10-PAIXGP	Female	835	Alive	5434	115	CNS 1	0	Negative	Negative	Negative	Negative	Negative	3	0	46,X,ADD(X)(P22),ADD(9)(P22),DER(11)ADD(11)(P11.2)DEL(11)(Q13Q22),T(12;22;12)(P13;Q12;Q24.3)[12]/46,XX[2]	No	1.08	B precursor (Non-T, Non-B ALL)
TARGET-10-PAKGEE	Male	4430	Alive	1555	6.4	CNS 1	0	Negative	Negative	Negative	Negative	Negative	0	2	57~59,X,-Y,+X,+X,+1,+5,+5,+6,+8,+9,+10,+14,+19,+19,+21,+21,+21,+22,+22[CP14]/46,XY[6]	No	1.27	B precursor (Non-T, Non-B ALL)
TARGET-10-PAKGHN	Male	4657	Alive	2658	33.1	CNS 1	0	Negative	Negative	Negative	Negative	Negative	0	1	46,Y,R(X)(P22Q28),ADD(9)(Q34),-13,ADD(22)(Q11.2),+MAR[CP9]/46,Y,R(X)(P22Q28),ADD(9)(Q34),-20,+MAR[CP6]/46,XY[5]	No	1.08	B precursor (Non-T, Non-B ALL)
TARGET-10-PAKGZB	Female	4696	Alive	1031	459	CNS 1	18.922	Negative	Negative	Negative	Negative	Negative	90	11	47,XX,T(1;5)(Q21;Q31),+4[10]/46,XX[10]	No	1	B precursor (Non-T, Non-B ALL)
TARGET-10-PAKHSV	Male	768	Alive	3155	138.8	CNS 1	0.0146277	Negative	Negative	Negative	Negative	Negative	28	3	46,XY[15]	No	1.16	B precursor (Non-T, Non-B ALL)
TARGET-10-PAKHUK	Female	428	Dead	5589	248	CNS 1	0	Negative	Negative	Negative	Negative	Negative	10	1	46,XX,DEL(7)(P21),DER(9)DEL(9)(P13)ADD(9)(Q34),DER(10)T(10;11)(Q22;Q13),-13,-14,-20,+21,+21,+2MAR[8]/46,XX[12]	No	1	B precursor (Non-T, Non-B ALL)
TARGET-10-PAKIFK	Male	893	Alive	2214	455.4	CNS 1	0	Negative	Negative	Negative	Negative	Negative	4	1	45,XY,DIC(9;20)(P11;Q11)[15]	No	1	B precursor (Non-T, Non-B ALL)
TARGET-10-PAKJAA	Male	3444	Dead	2403	5	CNS 1	0	Negative	Negative	Negative	Negative	Negative	7	0	54,XY,+X,+Y,+6,+10,+14,+18,+21,+21[10]/46,XY[5]	No	1.14	B precursor (Non-T, Non-B ALL)
TARGET-10-PAKJGT	Male	1976	Alive	2366	142	CNS 1	2.89389	Negative	Negative	Negative	Negative	Negative	4	2	46,XY[20]	No	1	B precursor (Non-T, Non-B ALL)
TARGET-10-PAKKCA	Male	4253	Dead	1110	236.4	CNS 1	17.9886	Negative	Negative	Negative	Negative	Negative	73	17	46,XY,DEL(6)(Q13Q23),DEL(9)(P22)[20]	No	1	B precursor (Non-T, Non-B ALL)
TARGET-10-PAKKMW	Female	1956	Alive	5598	148.2	CNS 1	0	Negative	Negative	Negative	Positive	Negative	5	1	45,XX,T(1;19)(Q23;P13.3),ADD(9)(P22),-13[22]	No	1	B precursor (Non-T, Non-B ALL)
TARGET-10-PAKKXB	Female	5310	Alive	2097	92.7	CNS 2	0	Negative	Negative	Negative	Negative	Negative	2	0	46,XX[21]	No	1	B precursor (Non-T, Non-B ALL)
TARGET-10-PAKNWJ	Male	5127	Dead	485	555	CNS 2	0	Negative	Negative	Positive	Negative	Negative	19	0	46,XY,T(4;11)(Q21;Q23)[15]/46,XY[1]	No	1	B precursor (Non-T, Non-B ALL)
TARGET-10-PAKPVX	Male	5278	Alive	3213	113.5	CNS 1	0	Negative	Negative	Negative	Negative	Negative	0	0	46,XY,T(2;22)(P11.2;Q11.2),DEL(9)(P13)[18]/46,XY[2]	No	1	B precursor (Non-T, Non-B ALL)
TARGET-10-PAKRGU	Female	1531	Alive	2488	196.1	CNS 1	0	Negative	Negative	Negative	Positive	Negative	3	1	46,XX,T(1;14)(P12;Q11.2),I(9)(Q10),DER(19)T(1;19)(Q23;P13)[12]/46,XX[6]	No	1	B precursor (Non-T, Non-B ALL)
TARGET-10-PAKSSH	Male	410	Alive	4873	51.3	CNS 2	0	Negative	Negative	Positive	Negative	Negative	2	0	46,XY,T(11;19)(Q23;P13.3)[8]/46,XY[7]	No	1	B precursor (Non-T, Non-B ALL)
TARGET-10-PAKXDI	Male	585	Alive	5421	7.5	CNS 1	0.0918986	Negative	Negative	Positive	Negative	Negative	27	1	46,XY,T(11;19)(Q23;P13.3)[15]/46,XY[5]	No	1	B precursor (Non-T, Non-B ALL)
TARGET-10-PAKXDY	Male	4452	Dead	1580	13.6	CNS 1	0	Negative	Negative	Negative	Positive	Negative	12	5	46,XY,DER(19)T(1;19)(Q23;P13)[3]/48,IDEM,-Y,+X,+1,T(1;14)(P13;Q11.2),+6,DER(6)T(1;6)(Q23;Q21),DEL(18)(Q21)[2]/46,XY[10]	No	1	B precursor (Non-T, Non-B ALL)
TARGET-10-PAKXIM	Female	1313	Alive	3706	114.9	CNS 1	0	Negative	Negative	Negative	Negative	Negative	12	4	56,XX,+X,+4,+5,+6,+8,+14,+17,+18,+21,+21[14]	No	1.17	B precursor (Non-T, Non-B ALL)
TARGET-10-PAKYEN	Male	2509	Alive	2375	1.7	CNS 3	0	Positive	Negative	Negative	Negative	Negative	0	0	46,XY[17]	No	1	B precursor (Non-T, Non-B ALL)
TARGET-10-PAKYEP	Male	988	Alive	2463	958.8	CNS 1	0	Negative	Negative	Negative	Negative	Negative	90	0	47,XY,+2,DEL(2)(P23),T(3;22;9)(P12;Q11.2;P24)[10]/46,XY[2]	No	1	B precursor (Non-T, Non-B ALL)
TARGET-10-PAKYKZ	Female	705	Alive	4262	137.2	CNS 1	0	Negative	Negative	Negative	Negative	Negative	5	5	46,XX,DEL(1)(?Q24Q42),T(7;12)(Q22;P12)[3]/46,XX[1]	No	1	B precursor (Non-T, Non-B ALL)
TARGET-10-PALASH	Female	2192	Alive	4518	209.6	CNS 2	0	Negative	Negative	Negative	Negative	Negative	6	0	48,XX,+X,+21[22]	No	1.04	B precursor (Non-T, Non-B ALL)
TARGET-10-PALAVI	Female	4324	Alive	3082	35.7	CNS 3	12.4041	Negative	Negative	Negative	Negative	Negative	82	8	46,XX,TRP(21)(Q22Q11.1)[20]	No	1	B precursor (Non-T, Non-B ALL)
TARGET-10-PALAVV	Male	4856	Alive	4945	21.4	CNS 3	0.553621	Negative	Negative	Negative	Negative	Negative	74	0	51,XY,+X,+6,DEL(6)(Q21),DER(10)(10PTER -10Q21::6Q21- 6Q27::13P11.2 -13QTER),-13,+14,+17,+21,+21[14]	No	1.12	B precursor (Non-T, Non-B ALL)
TARGET-10-PALAWA	Female	1038	Dead	508	114	CNS 1	0	Negative	Negative	Positive	Negative	Negative	45	0	47,XX,T(1;11)(P32;Q23),DEL(2)(P13),+5,ADD(9)(P22)[5]/46,XX[15]	No	1	B precursor (Non-T, Non-B ALL)
TARGET-10-PALAZT	Male	966	Alive	4742	37.3	CNS 1	0.01	Negative	Negative	Positive	Negative	Negative	11	0	46,XY,INS(9;11)(P22;Q13Q23)[10]	No	1	B precursor (Non-T, Non-B ALL)
TARGET-10-PALBFZ	Female	2133	Alive	3968	17.5	CNS 3	0	Negative	Negative	Negative	Negative	Negative	9	1	53,XX,+X,+X,+6,DEL(6)(P21.3),+18,+21,+21,+MAR[17]	No	1.06	B precursor (Non-T, Non-B ALL)
TARGET-10-PALBHP	Female	859	Alive	4614	3.4	CNS 3	0	Negative	Negative	Negative	Positive	Negative	60	0	48,XX,T(1;19)(Q23;P13),+DER(?)T(1;?)(Q12),+8[8]/46,XX[12]	No	1.05	B precursor (Non-T, Non-B ALL)
TARGET-10-PALCAZ	Male	4722	Alive	2263	4.4	CNS 1	0	Negative	Negative	Negative	Negative	Negative	1	2	46,XY,DEL(9)(P13)[12]/46,XY[8]	No	1	B precursor (Non-T, Non-B ALL)
TARGET-10-PALCDL	Male	862	Alive	3807	194	CNS 3	0	Negative	Negative	Negative	Negative	Negative	10	2	46,XY,-9,+MAR[CP25]/46,XY[7]	No	1	B precursor (Non-T, Non-B ALL)
TARGET-10-PALCTA	Female	1450	Alive	4998	5.2	CNS 3	0	Negative	Negative	Negative	Negative	Negative	5	0	46,XX[20]	No	1	B precursor (Non-T, Non-B ALL)
TARGET-10-PALDBN	Male	4759	Alive	5117	2.4	CNS 1	0	Negative	Negative	Negative	Negative	Negative	2	0	45,XY,DEL(6)(Q23),DIC(9;12)(P11;P11.1)[14]/46,XY[1]	No	1	B precursor (Non-T, Non-B ALL)
TARGET-10-PALESZ	Male	1704	Alive	5065	85.1	CNS 1	0.335144	Negative	Negative	Positive	Negative	Negative	3	2	46,XY,ADD(11)(Q23)[4]/46,XY[8]	No	1	B precursor (Non-T, Non-B ALL)
TARGET-10-PALETF	Female	2786	Dead	768	105.7	CNS 1	0.0350575	Negative	Negative	Negative	Negative	Negative	3	0	47,XX,+10[3]/46,XX,+10,-21[7]/46,XX[8]	No	1	B precursor (Non-T, Non-B ALL)
TARGET-10-PALFBA	Male	3987	Dead	2299	68.6	CNS 1	2.55114	Negative	Negative	Negative	Negative	Negative	0	1	46,XY,I(7)(Q10)[9]/46,XY[28]	No	1	B precursor (Non-T, Non-B ALL)
TARGET-10-PALFGE	Male	1426	Dead	4404	138.4	CNS 1	0.139241	Negative	Negative	Negative	Negative	Negative	77	1	45,XY,DIC(9;20)(P11;Q11.2)[20]	No	1	B precursor (Non-T, Non-B ALL)
TARGET-10-PALFHL	Male	4571	Alive	2606	6.9	CNS 1	0	Negative	Negative	Negative	Negative	Negative	0	1	46,XY[20]	No	1	B precursor (Non-T, Non-B ALL)
TARGET-10-PALFKB	Male	1914	Alive	1653	45.1	CNS 2	0	Negative	Positive	Negative	Negative	Negative	3	0	58,XY,+X,+4,+5,+DEL(6)(Q21),I(7)(Q10),+10,+11,+14,+18,+21,+21,+21,+MAR[CP14]/46,XY[6]	No	1.14	B precursor (Non-T, Non-B ALL)
TARGET-10-PALFZF	Female	398	Dead	796	135	CNS 1	0	Negative	Negative	Positive	Negative	Negative	10	1	46,XX[18]	No	1	B precursor (Non-T, Non-B ALL)
TARGET-10-PALHUG	Male	4774	Alive	4485	246.4	CNS 1	0	Negative	Negative	Positive	Negative	Negative	0	0	47,XY,+X,T(11;19)(Q23;P13.3)[14]/46,XY[1]	No	1	B precursor (Non-T, Non-B ALL)
TARGET-10-PALJCF	Female	1275	Alive	4671	214	CNS 3	0	Negative	Negative	Negative	Negative	Negative	27	0	51,XX,+X,+8,+8,+14,+21[14]/46,XX[6]	No	1.1	B precursor (Non-T, Non-B ALL)
TARGET-10-PALKTY	Female	2223	Dead	1507	202	CNS 1	0.059293	Negative	Negative	Negative	Negative	Negative	4	2	48,XX,+8,DER(14;21)(Q10;Q10)C,+21C,+21[5]/46,XX,DER(14;21)(Q10;Q10)C,+21C[10]	Yes	1	B precursor (Non-T, Non-B ALL)
TARGET-10-PALKXE	Female	623	Alive	4980	294	CNS 1	0	Negative	Negative	Negative	Negative	Negative	21	5	46,XX[17]	No	1	B precursor (Non-T, Non-B ALL)
TARGET-10-PALLWU	Female	4017	Alive	4239	3.5	CNS 3	0	Negative	Negative	Negative	Positive	Negative	0	0	46,XX,DER(19)T(1;19)(Q23;P13.3)[6]/46,XX[1]	No	1	B precursor (Non-T, Non-B ALL)
TARGET-10-PALLYD	Male	4645	Alive	3273	1.6	CNS 1	0	Negative	Negative	Negative	Negative	Negative	81	0	46,XY[21]	No	1	B precursor (Non-T, Non-B ALL)
TARGET-10-PALMCJ	Male	4955	Dead	1771	31.5	CNS 1	0.397454	Negative	Negative	Negative	Negative	Negative	76	1	46,XY,ADD(1)(P22),ADD(3)(P23),DEL(5)(Q11.2Q13),DEL(8)(P22),DER(9)T(1;9)(P13;P21),-9,DER(16)T(5;16)(P11;P11.2),-17,?DEL(20)(Q11.2Q13.1),ADD(21)(Q22),+2MAR[CP24]/46,XY[7]	No	1	B precursor (Non-T, Non-B ALL)
TARGET-10-PALNGC	Male	5097	Alive	2365	6.3	CNS 1	0.35591	Negative	Negative	Negative	Negative	Negative	2	0	46,XY[16]	No	1	B precursor (Non-T, Non-B ALL)
TARGET-10-PALNTL	Female	728	Dead	246	138.4	CNS 2	0	Negative	Negative	Negative	Negative	Negative	21	0	46,XX[20]	No	1	B precursor (Non-T, Non-B ALL)
TARGET-10-PALNWA	Male	515	Alive	3118	124	CNS 1	0	Negative	Negative	Negative	Negative	Negative	1	1	47,XY,DER(2)T(2;9)(Q37;Q22),DER(9)DEL(9)(P13)DEL(9)(Q12),T(11;17)(Q13;Q11.2),DEL(13)(Q12Q22),DEL(19)(P13.2),+21[9]/46,XY[7]	No	1	B precursor (Non-T, Non-B ALL)
TARGET-10-PALPEM	Male	5343	Alive	4059	30.2	CNS 1	0	Negative	Negative	Negative	Negative	Negative	1	2	46,XY,I(9)(Q10)[8]/45,XY,DIC(9;17)(P11;P11.1)[5]/46,XY[2]	No	1	B precursor (Non-T, Non-B ALL)
TARGET-10-PALREH	Male	4606	Dead	2014	6.8	CNS 1	0.318584	Negative	Negative	Negative	Negative	Negative	44	0	46,XY,ADD(12)(P12),DEL(13)(Q22Q34)[16]/46,XY[4]	No	1	B precursor (Non-T, Non-B ALL)
TARGET-10-PALRGJ	Female	944	Alive	4808	12.1	CNS 3	0	Negative	Negative	Negative	Negative	Negative	0	0	46,XX,T(9;17)(P13;Q21),DIC(9;20)(P11;Q11),+21[14]/46,XX[1]	No	1	B precursor (Non-T, Non-B ALL)
TARGET-10-PALRUW	Male	369	Dead	360	325	CNS 1	4.0856	Negative	Negative	Negative	Negative	Negative	89	0	46,XY,DEL(5)(Q12Q21),DER(10)INV(10)(P12Q24.1)INS(10;5)(P12;Q12Q21),INV(14)(P13Q11.2)[6]/46,XY[15]	No	1	B precursor (Non-T, Non-B ALL)
TARGET-10-PALRXE	Male	4276	Alive	5084	24.4	CNS 1	0.00171184	Negative	Negative	Negative	Negative	Negative	77	0	48,XY,-13,+20,+21C,+21[7]/47,XY,+21C[4]	Yes	1	B precursor (Non-T, Non-B ALL)
TARGET-10-PALSJC	Male	4940	Alive	4559	8	CNS 1	0	Negative	Negative	Negative	Positive	Negative	9	2	46,XY,T(1;19)(Q23;P13)[2]/47,IDEM,+8[7]/47,IDEM,-8,-10,-13,-14,+5MAR[2]/46-48,IDEM,+1,ADD(2P),+3,-7,-8,ADD(9P),-13,-19,+DER(19)T(1;19)(Q23;P13),+1-5MAR[CP7]	No	1	B precursor (Non-T, Non-B ALL)
TARGET-10-PALSXP	Male	4609	Alive	5057	26	CNS 1	0	Negative	Negative	Negative	Negative	Negative	27	0	46,XY[20]	No	1	B precursor (Non-T, Non-B ALL)
TARGET-10-PALTAG	Male	5163	Alive	1695	270	CNS 3	0	Negative	Negative	Negative	Negative	Negative	27	0	46,XY,INV(1)(P13Q11)[13]/46,XY[4]	No	1	B precursor (Non-T, Non-B ALL)
TARGET-10-PALTIC	Male	2038	Alive	4517	193	CNS 1	0	Negative	Negative	Negative	Negative	Negative	25	0	47,XY,+X[8]/46,XY[3]	No	1	B precursor (Non-T, Non-B ALL)
TARGET-10-PALTVZ	Male	4307	Alive	4063	44.9	CNS 2	0	Negative	Negative	Negative	Negative	Negative	14	0	45,XY,DER(9;17)(Q10;Q10)[10]/46,XY[5]	No	1	B precursor (Non-T, Non-B ALL)
TARGET-10-PALUAG	Female	977	Alive	4893	115.1	CNS 1	0	Negative	Negative	Negative	Positive	Negative	20	1	46,XX,T(1;19)(Q23;P13.3)[12]/46,XX[3]	No	0	B precursor (Non-T, Non-B ALL)
TARGET-10-PALUAH	Male	881	Dead	476	106	CNS 1	0.44843	Negative	Negative	Negative	Negative	Negative	72	0	46,XY,+X,DER(1)T(1;18)(P36;Q11.2),DIC(9;18)(P13;Q11.2)[11]/46,IDEM,I(17)(Q10)[6]	No	1	B precursor (Non-T, Non-B ALL)
TARGET-10-PALULW	Male	713	Alive	4991	110.3	CNS 1	0	Negative	Negative	Negative	Negative	Negative	23	1	49,XY,+X,+Y,INV(1)(Q21Q32),+21[CP2]/46,XY[18]	No	1.06	B precursor (Non-T, Non-B ALL)
TARGET-10-PALUNK	Male	4434	Alive	4440	42.1	CNS 1	0	Negative	Negative	Negative	Positive	Negative	25	0	46,XY,ADD(10)(Q24),DEL(11)(Q22Q25),DER(19)T(1;19)(Q23;P13)[8]/46,XY[3]	No	1	B precursor (Non-T, Non-B ALL)
TARGET-10-PALVDI	Female	1429	Dead	2012	118	CNS 1	0.00305776	Negative	Negative	Negative	Negative	Negative	8	0	47,XX,+21C[20]	Yes	1	B precursor (Non-T, Non-B ALL)
TARGET-10-PALWRE	Male	5025	Alive	3653	73.1	CNS 1	0	Negative	Negative	Negative	Positive	Negative	1	0	46,XY,ADD(4)(Q25),ADD(5)(Q31),DER(19)T(1;19)(Q23;P13)[6]/46,XY[14]	No	1.06	B precursor (Non-T, Non-B ALL)
TARGET-10-PALWVU	Male	5219	Dead	2919	180	CNS 2	0.356243	Negative	Negative	Negative	Negative	Negative	75	6	46,XY,DEL(12)(P11.2P13)[5]	No	1	B precursor (Non-T, Non-B ALL)
TARGET-10-PALXAM	Female	3311	Alive	4627	489	CNS 2	0.027381	Negative	Negative	Positive	Negative	Negative	1	1	46,XX,T(4;11)(Q21;Q23)[4]/46,XX[16]	No	1	B precursor (Non-T, Non-B ALL)
TARGET-10-PALYXL	Female	5431	Alive	4947	133	CNS 3	0	Negative	Negative	Positive	Negative	Negative	1	1	46,XX,T(11;19)(Q23;P13.3)[2]/46,XX[18]	No	1	B precursor (Non-T, Non-B ALL)
TARGET-10-PALZJI	Female	4560	Dead	243	108	CNS 1	1.28725	Negative	Negative	Positive	Negative	Negative	32	2	47,XX,+X,T(4;11)(Q21;Q23)[9]/46,IDEM,DIC(17;21)(P11.2;P11.2)[7]	No	1	B precursor (Non-T, Non-B ALL)
TARGET-10-PAMANN	Female	1068	Alive	1379	190	CNS 1	0	Negative	Negative	Negative	Negative	Negative	0	0	45,XX,DER(9;20)DIC(9;20)(P11;Q11.2)T(9;18)(Q34;Q21),DER(18)T(9;18)(Q34;Q21)[15]	No	1	B precursor (Non-T, Non-B ALL)
TARGET-10-PAMBFS	Male	5086	Alive	2195	36.2	CNS 1	0.178851	Negative	Negative	Negative	Negative	Negative	88	0	54,XY,+X,+4,+6,+14,+17,+20,+21,+21[CP5]/46,XY[5]	No	1.13	B precursor (Non-T, Non-B ALL)
TARGET-10-PAMBWL	Female	1429	Alive	4434	192	CNS 1	6.5237	Negative	Negative	Negative	Negative	Negative	72	0	46,XX,DER(2)T(2;12)(P11;Q12),DER(5)T(5;11)(Q31;Q13),DEL(6)(P21.3),-11,ADD(12)(Q12),+MAR[CP10]/46,XX[1]	No	1	B precursor (Non-T, Non-B ALL)
TARGET-10-PAMBWU	Male	5289	Alive	1279	14.7	CNS 1	12.2205	Negative	Negative	Negative	Negative	Negative	50	2	51,XY,+X,+8,+10,+15,+22[11]/46,XY[9]	No	1.11	B precursor (Non-T, Non-B ALL)
TARGET-10-PAMCHE	Male	852	Alive	4004	139	CNS 1	0.00576923	Negative	Negative	Positive	Negative	Negative	2	0	46,XY,T(4;11)(Q21;Q23)[9]/46,XY[1]	No	1	B precursor (Non-T, Non-B ALL)
TARGET-10-PAMCMK	Female	727	Alive	2801	109.5	CNS 1	0.645702	Negative	Negative	Negative	Negative	Negative	60	1	53,XX,+X,+6,+14,+17,+18,+21,+21[18]	No	1.15	B precursor (Non-T, Non-B ALL)
TARGET-10-PAMEEK	Male	5184	Alive	60	58	CNS 1	12.5854	Negative	Negative	Negative	Negative	Negative	87	2	46,XY,DEL(9)(P13)[4]/46,XY[16]	No	1	B precursor (Non-T, Non-B ALL)
TARGET-10-PAMEIM	Male	4972	Alive	2801	6.3	CNS 3	0.86741	Negative	Negative	Negative	Negative	Negative	69	0	46,XY,T(2;11)(P11.2;P11.2)[2]/46,XY[18]	No	1	B precursor (Non-T, Non-B ALL)
TARGET-10-PAMFFL	Female	5300	Alive	3104	98.2	CNS 1	0	Negative	Negative	Negative	Positive	Negative	1	2	46,XX,T(1;19)(Q23;P13.3)[4]/46,XX[21]	No	1	B precursor (Non-T, Non-B ALL)
TARGET-10-PAMXHJ	Male	2219	Alive	4089	200	CNS 2	0	Negative	Positive	Negative	Negative	Negative	55	0	60,XY,+Y,dup(1)(q21q42),+4,+5,+6,+10,+14,+14,+15,+17,+18,+18,-20,+21,+22,+2mar[cp10]/46,XY[2]	No	1.34	B-Precursor
TARGET-10-PAMXSP	Male	1223	Alive	4383	74	CNS 3	0	Negative	Negative	Negative	Negative	Negative	90	0	54,XY,+X,+Y,+10,add(10)(q22),+14,+15,-16m+18,+21,+r,+mar[7]	No	1.12	B-Precursor
TARGET-10-PAMYCC	Female	4206	Alive	3556	50.4	CNS 1	0	Negative	Negative	Negative	Negative	Negative	7	0	47,XX,t(1;9)(p13;p13),+8[20]	No	1.04	B-Precursor
TARGET-10-PAMYDV	Female	444	Alive	4123	182	CNS 1	0	Negative	Negative	Negative	Positive	Negative	10	1	46,XX,t(1;19)(q23;p13.3),+mar[2]/46,idem,del(6)(q21q25),i(9)(q10)[7]/46,XX[6]	No	1	B-Precursor
TARGET-10-PAMYWX	Female	5029	Alive	2603	321	CNS 2	0	Negative	Negative	Negative	Negative	Negative	3	2	47,XX,+2,i(8)(q10),del(12)(p13([2]/46,XX[18]	No	1	B-Precursor
TARGET-10-PANAYM	Male	2122	Alive	2177	249	CNS 1	0	Negative	Negative	Negative	Negative	Negative	42	4	46,Y,t(X;20;5)(p22.3;q13.1;q33)[17]/46,XY[3]	No	1	B-Precursor
TARGET-10-PANAYT	Female	4068	Alive	2546	3.7	CNS 1	0	Negative	Negative	Negative	Negative	Negative	4	0	46,XX,-21,+mar[10]/46,XX[10]	No	1	B-Precursor
TARGET-10-PANBPG	Male	5215	Alive	2720	47.5	CNS 2	0.04	Negative	Negative	Negative	Negative	Negative	7	1	46,XY,der(9)t(X;9)(q24;q34)[6]/46,XY,der(4)t(X;4)(q24;p16)[3]/46,XY[7]	No	1	B-Precursor
TARGET-10-PANBXW	Female	2872	Dead	3464	117	CNS 1	0.03	Positive	Negative	Negative	Negative	Negative	1	1	46,XX,t(1;17)(q42;q25),-2,add(16)(q22),+r[3]/46,XX[27]	No	1	B-Precursor
TARGET-10-PANCVR	Male	2329	Dead	473	209.2	CNS 2	0.03	Negative	Negative	Negative	Negative	Negative	96	0	46,XY,t(5;9)(q21;q34)[16]	No	1	B-Precursor
TARGET-10-PANDCF	Male	2683	Dead	1069	250.7	CNS 1	0	Negative	Negative	Negative	Negative	Negative	78	0	52,XY,+X,+5,+6,+11,+13,+22[25]	No	1.16	B-Precursor
TARGET-10-PANEBL	Female	488	Alive	4052	79.8	CNS 1	41.2	Negative	Negative	Positive	Negative	Negative	90	50	46,XX,der(11)inv(11)(p13p15)inv(11)(q12q23)del(11)(q14q23)[7]/46,XX[2]	No	1	B-Precursor
TARGET-10-PANEJT	Male	4171	Alive	4239	22.5	CNS 1	0	Negative	Negative	Negative	Positive	Negative	0	1	46,XY,y(1;19)(q23;p13.3)[15]/46,XY[5]	No	1	B-Precursor
TARGET-10-PANEPB	Male	717	Alive	3982	142.4	CNS 1	0	Negative	Negative	Negative	Negative	Negative	9	0	46,XY,t(9;15)(p13;q24)[14]/46,XY[64]	No	1	B-Precursor
TARGET-10-PANEZJ	Female	4399	Alive	3971	39.6	CNS 1	0	Negative	Negative	Negative	Negative	Negative	0	1	46,XX,t(1;12)(q21;p13),del(4)(p14p16),del(9)(p22p24),?add(22)(q13)[9]/46,XX[11]	No	1	B-Precursor
TARGET-10-PANEZV	Male	850	Alive	4237	65.1	CNS 1	0	Positive	Negative	Negative	Negative	Negative	3	0	46,XY,add(3)(q25),add(9)(p13),add(12)(p11.2)[2]/46,XY[9]	No	1	B-Precursor
TARGET-10-PANFRW	Female	2465	Alive	849	79.1	CNS 2	0	Negative	Negative	Negative	Negative	Negative	1	0	57,XX,+X,t(2;9)(p12;p21),+4,+6,+8,+14,+17,+18,+21,+21,+21,+mar[20]	No	1.21	B-Precursor
TARGET-10-PANFSE	Male	946	Alive	3936	83.5	CNS 1	0	Negative	Positive	Negative	Negative	Negative	31	1	56,XY,+X,+4,+5,+6,+10,+14,+17,+18,+21,+21[cp6]/46,XY[14]	No	1.21	B-Precursor
TARGET-10-PANGBH	Female	1886	Alive	4228	67.9	CNS 1	0	Positive	Negative	Negative	Negative	Negative	4	3	46,X,-X,t(10;12;21)(q23;p13;q22),?dup(21)(q22q22)[12]/45,idem,del(13)(q14q32),-14,+mar[3]	No	1	B-Precursor
TARGET-10-PANGRZ	Male	4783	Alive	4182	2.8	CNS 2	0	Negative	Negative	Negative	Negative	Negative	77	0	51,XY,+6,+8,+10,+12,+21[16]/46,XY[5]	No	1.16	B-Precursor
TARGET-10-PANHPA	Female	1093	Alive	4152	147.7	CNS 1	0	Positive	Negative	Negative	Negative	Negative	4	1	45,XX,dic(18;22)(p11.1;p11.1)[cp3]/46,XX[13]	No	1	B-Precursor
TARGET-10-PANIEU	Male	2823	Dead	526	144	CNS 1	2.1	Negative	Negative	Negative	Negative	Positive	72	1	46,X,der(Y)dup(Y)(q11.2q12)t(Y;8)(q12;q13),der(9)t(9;22)(q34;q11.2)add(9)(p11),der(22)t(9;22)[12]/46,XY,der(9)t(9;22)(q34;q11.2)add(9)(p11),del(9)(q13q34),der(22)t(9;22)[3]/46,XY[5]	No	1	B-Precursor
TARGET-10-PANJKW	Female	781	Alive	3850	61.8	CNS 1	0	Negative	Negative	Negative	Negative	Negative	2	1	44,XX,der(1)dup(1)(q31q23)inv(1)(q21q25),add(4)(q21q33),der(7)t(7;20)(q11.2;q11.2),add(9)(p22),dic,(9;20)(p21;q11.2),add(15)(q24),-16,add(17)(p11.2),-19,+mar[6]/46,XX[14]	No	1	B-Precursor
TARGET-10-PANJXI	Female	4942	Alive	4017	15.7	CNS 1	0.004	Negative	Negative	Negative	Negative	Negative	12	2	46,XX,del(6)(q21q23),t(17;21)(p11.2;p11.2)[18]/46,XX[2]	No	1	B-Precursor
TARGET-10-PANKAK	Male	2342	Dead	1095	74.9	CNS 2	0	Negative	Positive	Negative	Negative	Negative	7	1	67<3n>,XXY,-3,+8,-9,-16,-17,+20/66,idem,del(X)(p22.1),-8,del(10)(q22q26),-20,+mar	No	1.48	B-Precursor
TARGET-10-PANKVL	Female	4822	Alive	4067	90.51	CNS 1	0	Negative	Negative	Negative	Positive	Negative	1	0	46,XX,der(7)t(1;7)(q23;p15),der(19)t(1;19)(q23;p13.3)[6]/46,XX[14]	No	1	B-Precursor
TARGET-10-PANLGM	Male	1628	Alive	3833	51	CNS 1	0	Positive	Negative	Negative	Negative	Negative	22	0	49,XY,-10,der(12)t(10;12)(q11.2;p11.2),+16,+22,+2mar[cp6]/46,XY[7]	No	1	B-Precursor
TARGET-10-PANLGV	Male	2885	Alive	4078	80.7	CNS 2	0	Negative	Negative	Negative	Negative	Negative	12	0	46,XY,der(11)t(11;22)(q14;q12),der(22)t(11;22)(q23;q22)[3]/46,XY[15]	No	1	B-Precursor
TARGET-10-PANLIC	Female	5421	Alive	4015	2.3	CNS 2	0.07	Negative	Negative	Negative	Negative	Negative	81	0	47,XX,del(8)(p11.2p23),-15,del(16)(q12.1q22),-20,+21,add(21)(q22)x2,+2mar[14]/47,idem,del(17)(p11.2)[3]/47,XX,add(11)(q21),-13,+r,+mar[2]/46,XX[1]	No	1	B-Precursor
TARGET-10-PANMCB	Female	1162	Alive	3987	110.3	CNS 1	0	Negative	Negative	Negative	Negative	Negative	97	0	50,XX,+X,+2,+4,-7,+21,+21[20]/46,XX[5]	No	1.09	B-Precursor
TARGET-10-PANMVV	Male	4146	Alive	1244	14	CNS 1	0	Negative	Negative	Negative	Negative	Negative	2	0	51,XY,del(3)(q13.2q23),+6,del(7)(p13p22),+10,+11,der(12)del(12)(p11.2p13)del(12)(q15q24.1),+21,+mar[9]/46,XY[11]	No	1.09	B-Precursor
TARGET-10-PANMWD	Male	5153	Alive	2143	2.3	CNS 1	0	Negative	Negative	Negative	Negative	Negative	80	0	46,XY,der(9*)t(9*;9)(p12;q21.2)[7]/46,XY[13]	No	1	B-Precursor
TARGET-10-PANNGL	Female	4694	Alive	2514	15.8	CNS 1	0	Negative	Negative	Negative	Negative	Negative	2	0	47,XX,r(7)(p12q31),+9[14]/46,XX[6]	No	1	B-Precursor
TARGET-10-PANNPI	Female	2949	Alive	3768	67.3	CNS 1	0	Positive	Negative	Negative	Negative	Negative	8	0	45,X,-X,der(6)add(6)(p25)del(6)(q13q24),del(9)(p22)[19]/46,XX[1]	No	1	B-Precursor
TARGET-10-PANPDG	Male	1900	Alive	3720	266.4	CNS 1	0	Negative	Negative	Negative	Positive	Negative	12	0	45,XY,der(6)t(6;9)(q13;q12),-9,der(19)t(1;19)(q23;p13.3)[6]/46,XY[14]	No	1	B-Precursor
TARGET-10-PANRET	Male	4087	Alive	3046	17.45	CNS 1	0	Negative	Negative	Negative	Negative	Negative	2	0	46,XY,add(9)(p22)[20]	No	1	B-Precursor
TARGET-10-PANRFG	Female	4768	Alive	4086	164	CNS 1	0	Negative	Negative	Negative	Negative	Negative	1	1	46,XX,add(8)(p21),add(9)(p22)[2]/46,idem,t(8;22)(q24.1;q11.2)[11]/46,XX,der(8)add(8)(p21)add(8)(q24.1),t(8;22)(q24.1;q11.2),add(9)(p22)[11]/46,XX[6]	No	1	B-Precursor
TARGET-10-PANRSI	Female	811	Alive	3924	65.9	CNS 1	0.002	Positive	Negative	Negative	Negative	Negative	40	4	47,XX,+10[7]/46,XX[13]	No	1	B-Precursor
TARGET-10-PANRSM	Male	4906	Alive	1664	2.63	CNS 1	0	Negative	Positive	Negative	Negative	Negative	0	0	58,XY,+X,+X,+Y,+4,+6,+9,+10,+12,+14,+17,+21,+21[7]/46,XY[13]	No	1.27	B-Precursor
TARGET-10-PANRWG	Male	978	Alive	3769	97.4	CNS 1	0	Negative	Negative	Negative	Negative	Negative	8	0	47,XY,der(2)t(1;2)(q23;q33),der(2)del(2)(p21)del(2)(q32),+10,t(11;12)(q12;p12),der(16)(16pter->q24::?->?::1q31->1qter),der(19)t(2;19)(?q;p13.3),-20,+21[7]/49,idem,der(11)(11qter->11p15::2?->2?::1q31->1qter),+20,+22[8]/46,XY[5]	No	1.14	B-Precursor
TARGET-10-PANRWW	Male	513	Alive	3830	103.8	CNS 1	0	Negative	Positive	Negative	Negative	Negative	4	0	53,XY,+X,+4,+6,+10,+14,+18,+21[7]/46,XY[13]	No	1.18	B-Precursor
TARGET-10-PANRXJ	Female	1340	Alive	4019	147.4	CNS 1	0.063	Negative	Negative	Negative	Negative	Positive	15	0	46,XX,t(9;22)(q34;q11.2)[19]/54,idem,+X,+2,+4,+6,+17,+18,+21,+der(22)t(9;22)[9]/46,XX[2]	No	1.17	B-Precursor
TARGET-10-PANSBK	Female	1884	Alive	1179	86.36	CNS 2	0	Negative	Negative	Negative	Negative	Negative	3	0	46,XX,dic(9;20)(p11;q11.2),+21[4]/46,XX[19]	No	1	B-Precursor
TARGET-10-PANSFD	Male	1987	Dead	561	83	CNS 2	0.001	Negative	Negative	Negative	Negative	Negative	23	0	46,XY,ins(12;9)(p13;q34q34)[?20]	No	1	B-Precursor
TARGET-10-PANSHK	Male	837	Dead	2447	18.5	CNS 1	0	Negative	Negative	Negative	Negative	Negative	5	0	46,XY,t(2;12)(p15;p12),del(7)(p11.2p22),der(12)inv(12)(p13q15)add(12)(q24)[3]/47,idem,+10[15]/48,idem,+10,+21[2]/46,XY[1]	No	1	B Cell ALL
TARGET-10-PANSKK	Female	1440	Alive	3868	55.55	CNS 1	0	Positive	Negative	Negative	Negative	Negative	4	0	46,XX,del(9)(p24)[3]/46,XX[17]	No	1	B-Precursor
TARGET-10-PANSTA	Female	884	Alive	3821	28.6	CNS 1	0	Negative	Negative	Negative	Negative	Negative	1	0	46,XX,-1,-13,der(14)t(1;14)(p22;q32.1),+der(?)(?;1)(?;q25),+mar[14]/46,XX[6]	No	1	B Cell ALL
TARGET-10-PANSXG	Female	2775	Alive	3830	74.2	CNS 2	0	Negative	Negative	Negative	Negative	Negative	72	1	53,XX,+X,+X,+4,+14,+17,+18,+21[15]/46,XX[5]	No	1.15	B-Precursor
TARGET-10-PANTBB	Male	1104	Alive	3668	21.58	CNS 1	0	Positive	Negative	Negative	Negative	Negative	7	0	46,XY,add(19)(p13)[6]/46,XY[19]	No	1.109	B Cell ALL
TARGET-10-PANTCR	Male	2059	Alive	2403	2.5	CNS 1	0	Positive	Negative	Negative	Negative	Negative	0	0	45-48,add(12)(p13.1),add(14)(q22),-15,-20,+21,+1-2mar[cp12]/46,XY[8]	No	1	B Cell ALL
TARGET-10-PANTHU	Male	5060	Alive	2678	38.7	CNS 1	0	Negative	Negative	Negative	Negative	Negative	0	0	48,XY,+8,del(9)(p22),+16[17]/46,XY[3]	No	1.06	B-Precursor
TARGET-10-PANTLF	Female	588	Alive	3781	7.6	CNS 1	0.54	Negative	Negative	Positive	Negative	Negative	60	0	46,XX,ins(10;11)(p12;q13q23)[7]/47,idem,+1,+5,del(12)(p13),psu dic(15;1)(q26;p13)[6]/46,XX[7]	No	1	B Cell ALL
TARGET-10-PANTRY	Male	1656	Alive	3593	14.3	CNS 1	0	Positive	Negative	Negative	Negative	Negative	0	0	45,X,-Y,del(10)(p11.2),add(12)(p13)[10]/46,XY[10]	No	1	B Cell ALL
TARGET-10-PANTSM	Male	2591	Dead	1214	22.16	CNS 1	0	Negative	Negative	Negative	Negative	Negative	15	1	45,X,-Y,del(9)(p13)[3]/46,XY[5]	No	1	B-Precursor
TARGET-10-PANTTB	Male	2705	Alive	3914	4.5	CNS 1	1.3	Negative	Negative	Negative	Negative	Negative	97	0	52,XY,+X,+4,+9,+14,+21,+21[19]/46,XY[1]	No	1.12	B Cell ALL
TARGET-10-PANTUZ	Male	935	Alive	3972	7.8	CNS 2a	0	Negative	Negative	Negative	Negative	Negative	37	0	53,XY,+X,+Y,+4,+6,+18,+21,+21[17]46,XY[3]	No	1.14	B Cell ALL
TARGET-10-PANTWC	Male	1546	Alive	4024	22.1	CNS 1	0	Negative	Negative	Negative	Negative	Negative	65	0	47,XY,+7[4]/48,idem,+8[3]/46,XY[23]	No	1	B Cell ALL
TARGET-10-PANTYP	Female	1138	Alive	3948	9.3	CNS 1	0.037	Negative	Positive	Negative	Negative	Negative	0	1	57,XX,+X,+X,+4,+8,+9,+10,+14,+17,+18,+21,+21[11]/46,XX[9]	No	1.23	B Cell ALL
TARGET-10-PANTZD	Male	5474	Alive	2985	1306	CNS 1	0	Negative	Negative	Negative	Negative	Negative	20	1	46,XY,t(12;14)(p13;q13),add(16)(p13.3)[20]	No	1	B-Precursor
TARGET-10-PANTZE	Female	1285	Alive	3833	34.2	CNS 1	0	Positive	Negative	Negative	Negative	Negative	11	1	46,XX[20]	No	1.051	B Cell ALL
TARGET-10-PANUHA	Male	1302	Alive	4017	12.9	CNS 1	0.0074	Positive	Negative	Negative	Negative	Negative	7	0	46,XY[20]	No	1.062	B-Precursor
TARGET-10-PANUIN	Male	3612	Alive	3921	131.67	CNS 3	0	Negative	Negative	Negative	Positive	Negative	4	1	46,XY,der(19)t(1;19)(q23;p13)[9]/46,idem,del(6)(q21)[cp4]/46,XY[22]	No	1	B-Precursor
TARGET-10-PANUIW	Male	5475	Alive	1229	2.3	CNS 1	0	Negative	Negative	Negative	Negative	Negative	0	0	45,XY,dic(1;4)(q44;p16),add(5)(p15)[7]/46,XY,del(1)(q42),-4,add(5)(p15),r(8),+mar[3]/46,XY[12]	No	1	B-Precursor
TARGET-10-PANUNW	Male	5456	Alive	1879	42.5	CNS 1	0	Negative	Positive	Negative	Negative	Positive	30	0	53,XY,+X,+2,+4,t(9;22)(q34;q11.2),+10,+14,+21,+der(22)t(9;22)(q34;q11.2)[4]/53,idem,add(10)(q22)[4]/53,idem,+mar[6]/46,XY[5]	No	1.17	B-Precursor
TARGET-10-PANURR	Female	1083	Alive	4011	2.4	CNS 2b	0	Negative	Positive	Negative	Negative	Negative	1	0	53,XX,+4,+10,+14,+17,+18,+21,+22[cp4]	No	1.16	B Cell ALL
TARGET-10-PANUSR	Male	4950	Alive	1812	22.8	CNS 1	0	Negative	Negative	Negative	Negative	Negative	4	1	46,XY,t(2;8)(p12;q24.1),t(18;22)(q21;q11.2),der(20)t(20;22)(q13.3;q11.2)[26]/46,XY[2]	No	1	B-Precursor
TARGET-10-PANUXS	Female	789	Alive	3024	3.5	CNS 1	0	Positive	Negative	Negative	Negative	Negative	84	0	46,XX,del(6)(q13q21),del(11)(q21q23)[cp15]/46,XX[1]	No	1	B Cell ALL
TARGET-10-PANVCN	Female	4929	Dead	131	34	CNS 1	0	Negative	Negative	Negative	Negative	Negative	0	0	45,XX,t(1;3)(p36;p21),der(6)t(6;9)(p21;q34),der(9;12)dic(9;12)(p11;p11)t(6;9)(p21;q34)[11]/46,XX[9]	No	1	B-Precursor
TARGET-10-PANVCR	Male	558	Alive	3735	117.9	CNS 1	0.015	Negative	Negative	Negative	Negative	Negative	34	1	46,XY,del(9)(p12)[4]/46,XY[16]	No	1	B-Precursor
TARGET-10-PANVDH	Female	2036	Alive	1909	0.9	CNS 1	0	Positive	Negative	Negative	Negative	Negative	8	0	45,X,t(X;12)(q13;p13),del(6)(q15),del(12)(p13),-18[4]/46,XX[10]	No	1	B Cell ALL
TARGET-10-PANVIB	Male	1040	Alive	2954	33.1	CNS 1	0.26	Negative	Negative	Negative	Negative	Negative	34	0	57,XY,+X,+6,+10,+14,+14,+15,+17,+18,+21,+21,+21[17]/46,XY[3]	No	1.19	B Cell ALL
TARGET-10-PANVIC	Female	2766	Dead	1752	23.9	CNS 1	0.14	Negative	Negative	Negative	Negative	Negative	8	1	46,XX,+X,add(6)(p21.3),add(7)(q32),-11,add(21)(q22)amp(AML1)[12]/46,XX,+X,add(6)(p21.3),add(5)(q11.2),add(7)(q32),-11,der(14)t(1;14)(q21;q22),add(21)(q22)amp(AML1)[2]/46,XX[16]	No	1	B Cell ALL
TARGET-10-PANVIX	Female	618	Alive	3632	9.8	CNS 1	0	Negative	Negative	Negative	Negative	Negative	51	0	47,XX,+21[1]/46,XX[30]	No	1	B Cell ALL
TARGET-10-PANVJN	Male	899	Alive	3533	11.96	CNS 1	0	Positive	Negative	Negative	Negative	Negative	49	4	48,XY,+10,-17,der(21;21*)(q10;q10)t(12;21*)(p13;q22),+der(21;21*)(q10;q10)t(12;21*)(p13;q22)x2[cp4]/46,XY[12]	No	1	B-Precursor
TARGET-10-PANVKF	Female	2440	Alive	3442	3.6	CNS 1	0.011	Positive	Negative	Negative	Negative	Negative	81	0	46,XX,der(12)add(12)(p11.2)add(12)(q13)[6]/46,idem,add(11)(q23)[4]/45,idem,-X[4]/46,idem,-X,del(6)(q13q23),+mar[5]/47,idem,+21[2]	No	1.138	B Cell ALL
TARGET-10-PANVMT	Female	3359	Alive	3821	7.2	CNS 1	0	Negative	Negative	Negative	Positive	Negative	3	0	48,XX,+4,+8,-14,der(19)t(1;19)(q23;p13),+mar[2]/46,XX[46]	No	1.07	B Cell ALL
TARGET-10-PANVTB	Male	868	Alive	65	4	CNS 1	0	Negative	Negative	Negative	Negative	Negative	0	0	45,XY,-9,der(18)t(9;18)(q22;q12)[24]/46,XY[1]	No	1	B Cell ALL
TARGET-10-PANVUD	Female	3503	Alive	1904	19.2	CNS 1	0	Negative	Negative	Negative	Negative	Negative	4	0	46,XX,add(2)(p13),del(9)(p21),add(13)(q22),-16,+mar[cp3]/45,idem,-8,der(9)t(8;9)(q13;p22)[cp6]	No	1	B Cell ALL
TARGET-10-PANVXF	Female	1507	Alive	3506	30.4	CNS 1	0	Negative	Negative	Negative	Positive	Negative	29	1	46,XX,der(19)t(1;19)(q23;p13.3)[13]/46,XX[cp7]	No	1	B Cell ALL
TARGET-10-PANWDU	Female	2307	Dead	200	100.2	CNS 2	0.17	Negative	Negative	Negative	Negative	Positive	17	0	47,XX,t(9;22)(q34;q11.2),+21[4]/53,XX,+X,+5,+8,+12,+21,+22[3]/46,XX[25]	No	1.12	B-Precursor
TARGET-10-PANWEI	Female	1604	Alive	3789	10.8	CNS 1	0	Negative	Negative	Negative	Negative	Negative	0	0	46,XX,inv(14)(q11.2q32)[6]/46,XX[17]	No	1	B Cell ALL
TARGET-10-PANWES	Female	1097	Alive	2865	30	CNS 1	0	Positive	Negative	Negative	Negative	Negative	50	0	47,XX,t(10;12)(q25;p13),t(13;18)(q14;q21),+21[cp15]/46,XX[15]	No	1	B Cell ALL
TARGET-10-PANWEZ	Female	5236	Alive	3145	9.7	CNS 1	0	Positive	Negative	Negative	Negative	Negative	47	0	46,XX,del(9)(p22),-15,+16,t(17;22)(q11.2;p11.1)[2]/45,idem,-del(9)(p22),dic(9;12)(p13;p13)[2]/44,idem,-X,-del(9)(p22),dic(9;12)(p13;p13)[2]	No	1	B-Precursor
TARGET-10-PANWGG	Female	1335	Alive	3733	10.3	CNS 1	0.064	Positive	Negative	Negative	Negative	Negative	6	0	47,XX,-9,+10,del(12)(p12p13),+21,der(22)t(13;22)(q12;p11.2)[6]/46,XX[14]	No	1	B Cell ALL
TARGET-10-PANWHJ	Male	1131	Alive	3770	2.4	CNS 1	0	Negative	Negative	Negative	Negative	Negative	26	0	53,XY,+X,+4,+6,add(8)(p11.2),+14,+18,+21,+21[20]	No	1.165	B-Precursor
TARGET-10-PANWJM	Female	1896	Alive	3849	3.2	CNS 1	0	Positive	Negative	Negative	Negative	Negative	70	0	47,XX,+21[9]/46,XX[4]	No	1	B Cell ALL
TARGET-10-PANWJR	Female	1940	Alive	3742	7.16	CNS 1	0	Positive	Negative	Negative	Negative	Negative	70	0	46,XX,del(12)(p13),del(13)(q14q22)[20]	No	1	B Cell ALL
TARGET-10-PANWJS	Female	2021	Alive	35	3.04	CNS 1	0	Negative	Negative	Negative	Negative	Negative	17	0	53,XX,+X,+X,+4,+6,+17,+18,+i(21)(q10)[cp2]/46,XX[18]	No	1.17	B Cell ALL
TARGET-10-PANWLH	Male	852	Alive	3870	9.9	CNS 1	0	Negative	Positive	Negative	Negative	Negative	9	0	56,XY,+X,t(3;11)(p25q13),+4,+6,del(6)(q21q25)x2,+8,+10,+14,+17,+18,+21,+21[8]/46,XY[12]	No	1.2	B Cell ALL
TARGET-10-PANWRS	Female	5088	Alive	2617	15.9	CNS 1	0	Negative	Negative	Negative	Negative	Negative	0	0	46,XX,del(9)(p13)[8]/46,idem,del(6)(q13q21)[cp5]/46,idem,?add(16)(q22)[3]/46,XX[3]	No	1	B-Precursor
TARGET-10-PANWSB	Female	1120	Alive	3901	78.4	CNS 1	0	Negative	Positive	Negative	Negative	Negative	0	0	63~65,XX,+X,+2,add(2)(q31),+4,+5,+6,+7,+8,+10,+11,+12,+14,+17,+18,+21,+21,+22,+1~4mar[cp9]/46,XX[6]	No	1.4	B-Precursor
TARGET-10-PANWSI	Male	3161	Alive	2498	57.9	CNS 1	0	Negative	Negative	Negative	Negative	Negative	30	0	48,XY,t(2;15)(q31;q24),+8,del(9)(p24),+21[cp15]	No	1	B-Precursor
TARGET-10-PANWVI	Female	2011	Dead	1614	94.6	CNS 3	0	Negative	Negative	Negative	Negative	Negative	8	3	46,X,t(X;7)(q21;p22)[10]/46,XX[10]	No	1	B-Precursor
TARGET-10-PANWWG	Female	1322	Alive	3903	7.3	CNS 1	0.82	Negative	Positive	Negative	Negative	Negative	66	1	56,XX,+X,+X,dup(1)(q21q25),+4,+6,+10,+14,+17,+18,+21,+21[4]/46,XX[16]	No	1.23	B Cell ALL
TARGET-10-PANWYB	Male	2080	Dead	1720	356.4	CNS 2	0	Negative	Negative	Negative	Negative	Negative	80	1	46,XY,+X,-9,del(20)(q13.1)[10]/46,XY[12]	No	1	B-Precursor
TARGET-10-PANWYH	Male	1786	Dead	1418	12.1	CNS 1	0	Negative	Negative	Negative	Negative	Negative	10	1	46,XY,dic(7;9)(p13;p11),del(8)(q22),-9,del(11)(q21q23),+mar[cp8]/46,XY[12]	No	1	B-Precursor
TARGET-10-PANWYM	Male	1056	Alive	3866	22.4	CNS 1	0	Negative	Negative	Negative	Negative	Negative	4	0	57,XY,+X,+5,+6,+8,+10,+14,+17,+18,+21,+21,+22[2]/58,idem,+10[3]/46,XY[15]	No	1.24	B Cell ALL
TARGET-10-PANWZG	Male	1585	Alive	3789	10.5	CNS 1	0	Positive	Negative	Negative	Negative	Negative	2	2	45,XY,psu dic(9;6)(p13;q21),-12,der(13;14)(q10;q10)?c,+2mar[4]/45,der(13;14)(q10;q10)?c[12]	No	1	B Cell ALL
TARGET-10-PANWZU	Male	680	Alive	1211	104.4	CNS 1	0	Negative	Negative	Negative	Negative	Negative	0	0	46,XY,-9,+r[6]/46,XY[14]	No	1	B-Precursor
TARGET-10-PANXDB	Male	2916	Alive	3737	97.87	CNS 1	1.8	Negative	Negative	Positive	Negative	Negative	80	4	48,XY,t(11;12)(q23;q13),+2mar[5]/48,idem,dup(1)(q23q42)[19]/46,XY[1]	No	1	B-Precursor
TARGET-10-PANXDP	Female	4821	Alive	3735	11	CNS 1	0	Negative	Negative	Negative	Negative	Negative	0	1	46,X,del(X)(q22)[20]	No	1	B-Precursor
TARGET-10-PANXGB	Male	4425	Alive	3867	1.37	CNS 1	0	Negative	Negative	Negative	Negative	Negative	0	0	48,XY,+X,-20,+21,+i(21)(q10),der(21)t(20;21)(p11.2;p12),der(21)t(20;21)(q11.2;p12)[9]/46,XY[6]	No	1.06	B-Precursor
TARGET-10-PANXGD	Male	3011	Dead	775	23	CNS 1	2.8	Negative	Negative	Negative	Negative	Negative	41	0	46,XY,inv(1)(p36.1q42),t(4;9)(q12;q12),add(20)(q13),add(21)(q22)[20]	No	1	B-Precursor
TARGET-10-PANXGE	Female	4142	Alive	3835	14.9	CNS 1	0.001	Negative	Negative	Negative	Negative	Negative	8	2	46,XX,t(2;9)(q31;p22),-7,+21[7]/46,idem,+mar[4]/46,XX[1]	No	1	B-Precursor
TARGET-10-PANXGT	Female	1051	Alive	1557	82.2	CNS 2	0	Negative	Negative	Negative	Negative	Negative	3	1	47,XX,+10[8]/46,XX[5]	No	1	B-Precursor
TARGET-10-PANXLC	Female	750	Alive	3752	27.8	CNS 1	0.005	Negative	Negative	Negative	Negative	Negative	47	0	56,XXXc,+X,+X,+4,+6,+14,+17,+18,+21,+21[7]/47,XXX[5]	No	1.16	B Cell ALL
TARGET-10-PANXLP	Male	2199	Alive	3823	2.8	CNS 1	0.001	Negative	Positive	Negative	Negative	Negative	14	0	54~58,XY,+X,+4,+5,+6,+10,+13,+17,+21,+21[cp20]/46,XY[3]	No	1.22	B Cell ALL
TARGET-10-PANXMP	Male	3990	Alive	3792	14.9	CNS 1	0.06	Negative	Negative	Negative	Negative	Negative	19	0	46,XY,r(9)(p11.2q11.2),der(12)t(9;12)(q12;p11.2)[15]/46,XY[5]	No	1	B-Precursor
TARGET-10-PANXNA	Male	3720	Alive	3619	12	CNS 1	0	Negative	Negative	Negative	Negative	Negative	4	0	47,XY,i(8)(q10),+21c[2]/47,XY,+21c[18]	Yes	0.92	B-Precursor
TARGET-10-PANXPE	Female	1358	Alive	3365	24.1	CNS 1	0	Negative	Negative	Negative	Negative	Negative	95	1	55,XX,+X,+4,+8,+14,+15,+17,+18,+21,+21[15]/46,XX[6]	No	1.097	B-Precursor
TARGET-10-PANXSF	Male	754	Alive	3870	5.2	CNS 2b	1.6	Negative	Positive	Negative	Negative	Negative	0	0	56,XY,+X,+4,+6,+9,+10,+14,+17,+18,+21,+21[12]/46,XY[8]	No	1.2	B Cell ALL
TARGET-10-PANXTR	Female	4122	Dead	354	6.1	CNS 1	0.01	Negative	Negative	Negative	Negative	Negative	3	3	37,X,+X,+1,+4,+5,+6,+8,+9,+10,+11,+18,+19,+20,+21,+22[3]/72,idemx2,-9,-9[5]/46,XX[12]	No	0.81	B-Precursor
TARGET-10-PANXWA	Female	4916	Alive	3833	2.21	CNS 1	1.3	Negative	Negative	Negative	Negative	Negative	70	3	46,XX,del(9)(q12q32)[10]/92,idemx2,+add(1)(p11),-20[8]/46,XX[20]	No	1	B-Precursor
TARGET-10-PANXWI	Male	4830	Alive	3658	49.3	CNS 1	0	Negative	Negative	Negative	Positive	Negative	3	2	47,XXYc,t(1;19)(q23;p13.3)[5]/47,XXYc,der(19)t(1;19)(q23;p13.3)[6]/47,XXYc[69]	No	1	B-Precursor
TARGET-10-PANXXD	Female	1362	Alive	3680	13.8	CNS 1	0	Negative	Negative	Negative	Negative	Negative	3	0	46,XX,del(12)(p11.2)[16]/46,XX[13]	No	1	B Cell ALL
TARGET-10-PANXZK	Female	1642	Alive	3886	2.66	CNS 1	0	Positive	Negative	Negative	Negative	Negative	0	0	47,XX,+21[13]/46,XX[7]	No	1	B Cell ALL
TARGET-10-PANXZX	Female	3245	Dead	308	2.97	CNS 2a	0.8	Negative	Negative	Negative	Negative	Negative	26	0	46,XX,del(12)(p12),-15,+der(21)t(15;21)(q21;q11.2)[4]/46,XX[11]	No	1	B Cell ALL
TARGET-10-PANYAH	Male	2272	Alive	3077	53.5	CNS 1	0	Negative	Negative	Negative	Negative	Negative	1	0	45,XY,t(1;13)(q21;q34),dic(2;12)(q11.2;p11.2),der(6)t(2;6)(q11.2;q13)[8]/46,XY[12]	No	1	B-Precursor
TARGET-10-PANYAL	Male	1494	Alive	3578	102.6	CNS 2	0.003	Negative	Positive	Negative	Negative	Negative	9	0	56,XY,+4,+6,+8,+10,+14,+17,+18,+21,+22,+mar[19]/46,XY[1]	No	1.2	B-Precursor
TARGET-10-PANYDL	Female	1093	Dead	149	7.86	CNS 1	0	Negative	Negative	Negative	Negative	Negative	14	0	49,XX,+X,+17,+21c[10]/47,XX,+21c[10]	Yes	1.08	B Cell ALL
TARGET-10-PANYGB	Female	2788	Dead	2110	21.8	CNS 1	0	Negative	Negative	Negative	Negative	Negative	75	0	46,XX,add(7)(q11.2),add(9)(p13)[8]/46,XX[5]	No	1.12	B-Precursor
TARGET-10-PANYHB	Male	838	Alive	3582	28.4	CNS 2b	0	Negative	Positive	Negative	Negative	Negative	78	1	55,XY,+X,+4,+6,+10,+14,+17,+18,+21,+21[12]/46,XY[8]	No	1.16	B Cell ALL
TARGET-10-PANYHE	Male	795	Alive	3592	67.8	CNS 1	0	Negative	Negative	Negative	Negative	Negative	30	3	55,XY,+X,+Y,+6,+10,+14,+14,r(16),+18,+21,+21[14]/46,XY[16]	No	1.17	B-Precursor
TARGET-10-PANYJJ	Female	2454	Alive	3492	72.2	CNS 2	0	Negative	Positive	Negative	Negative	Negative	58	0	64,XX,+X,+3,+4,+5,+6,+7,+8,+10,+10,+11,+12,i(12)(q10),add(12)(p11.2),+14,+14,+16,+17,+18,+21,+21[8]/46,XX[39]	No	1.41	B-Precursor
TARGET-10-PANYJV	Female	2119	Alive	3937	7.3	CNS 1	0	Negative	Negative	Negative	Negative	Negative	9	0	56,XX,+X,+X,+4,+6,+14,+17,+18,+21,+21,+mar[16]/46,XX[4]	No	1.19	B Cell ALL
TARGET-10-PANYWH	Female	4536	Alive	3072	5.9	CNS 1	0	Negative	Negative	Negative	Negative	Negative	20	0	46,XX[20]	No	1	B-Precursor
TARGET-10-PANYXD	Male	1557	Alive	3643	11.48	CNS 1	0.001	Negative	Negative	Negative	Negative	Negative	30	0	53,XY,+X,+4,+6,+14,+18,+21,+21[9]/53,idem,i(17)(q10)[6]/46,XY[10]	No	1.14	B Cell ALL
TARGET-10-PANYZE	Female	1479	Dead	3065	8.1	CNS 1	0	Negative	Negative	Negative	Negative	Negative	1	0	50,XX,+8,?del(9)(p23),+21,+21,+mar[cp7]/46,XX[13]	No	1.08	B-Precursor
TARGET-10-PANZBY	Female	1044	Alive	3742	9.1	CNS 1	0.016	Negative	Positive	Negative	Negative	Negative	14	0	55,XX,+X,+4,+6,+10,+14,+17,+18,+21,+21[20]/46,XX[20]	No	1.189	B Cell ALL
TARGET-10-PANZCF	Male	3092	Dead	3051	3.3	CNS 1	0.072	Negative	Negative	Negative	Negative	Negative	4	0	46,XY,-21,+mar[15]/46,XY[8]	No	1.1	B Cell ALL
TARGET-10-PANZCX	Female	2185	Alive	3826	78.6	CNS 2	0.002	Negative	Negative	Negative	Positive	Negative	14	4	46,XX,t(1;19)(q23;p13.3)[8]/46,idem,del(6)(q12q22)[6]/46,XX[6]	No	1	B-Precursor
TARGET-10-PANZEG	Female	857	Alive	2628	49.98	CNS 1	0.11	Negative	Negative	Negative	Negative	Negative	4	2	58,XX,+X,+5,+6,+7,+8,+8,+14,+17,+18,+19,+21,+21[20]	No	1.21	B Cell ALL
TARGET-10-PANZEV	Female	1468	Dead	1517	119.9	CNS 1	0	Negative	Negative	Negative	Negative	Negative	1	0	47,XX,del(9)(p22),+21c[4]/48,idem,+X[6]/49,idem,+X,+del(9)(p22)[4]/47,XX,+21c[9]	Yes	1	B-Precursor
TARGET-10-PANZGN	Male	616	Alive	3604	11.5	CNS 2b	0	Positive	Negative	Negative	Negative	Negative	17	2	46,XY,del(12)(p12)[7]/46,XY[5]	No	1	B Cell ALL
TARGET-10-PANZHL	Male	3907	Alive	2732	10.9	CNS 1	0	Negative	Negative	Negative	Negative	Negative	3	2	46,XY,der(18)t(5;18)(q34;p11.32)[11]/46,XY[10]	No	1	B-Precursor
TARGET-10-PANZJG	Male	701	Alive	3640	382	CNS 1	0	Positive	Negative	Negative	Negative	Negative	1	1	46,XY,t(4;13)(q21;q12),del(12)(q12q21)[cp8]/46,XY[12]	No	1	B-Precursor
TARGET-10-PANZSE	Female	1183	Alive	3601	35.6	CNS 1	0.0032	Negative	Negative	Negative	Negative	Negative	4	1	46,XX,del(13)(q12q2?2)[2]/46,XX[48]	No	1.065	B Cell ALL
TARGET-10-PANZWG	Female	1237	Dead	475	2.5	CNS 1	0	Negative	Negative	Negative	Negative	Negative	5	0	46,XX[39]	No	1.062	B-Precursor
TARGET-10-PANZYY	Male	552	Alive	3774	27.6	CNS 1	0.016	Negative	Positive	Negative	Negative	Negative	80	0	57,XY,+X,+Y,dup(1)(q21q42),+4,+6,+10,+14,+17,+18,+18,+21,+21[9]/58,XY,+X,+Y,+4,+6,+9,+10,+14,+17,+18,+18,+21,+21[cp3]/46,XY[8]	No	1.23	B Cell ALL
TARGET-10-PAPADB	Female	1184	Alive	3802	137.34	CNS 2	0	Negative	Negative	Negative	Negative	Negative	15	1	47,XX,add(5)(q35),add(11)(q21),+21c,[10]/47,XX,+21c[10]	Yes	1.07	B-Precursor
TARGET-10-PAPADT	Male	575	Alive	3710	31	CNS 2a	0.005	Negative	Positive	Negative	Negative	Negative	12	0	56,XY,+X,+Y,+4,+6,+10,+14,+17,+18,+21,+21[12]/46,XY[7]	No	1.18	B Cell ALL
TARGET-10-PAPAEV	Female	4657	Alive	3776	18.48	CNS 1	0	Negative	Positive	Negative	Negative	Negative	15	0	56~57,XX,+X,add(1)(q21),+4,+6,+7,+7,der(7)t(1;7)(q21;p22)x2,+10,+14,+17,+18,+18,+21,+21[cp11]	No	1.25	B-Precursor
TARGET-10-PAPAGB	Female	2930	Alive	3823	8.3	CNS 1	0	Negative	Negative	Negative	Negative	Negative	1	0	60,XX,+X,+5,+6,+8,+11,+14,+15,+18,+19,+20,+21,+22,+22,+mar[cp12]/46,XX[8]	No	1.27	B Cell ALL
TARGET-10-PAPAGF	Male	1390	Alive	3731	11.8	CNS 1	0	Negative	Negative	Negative	Negative	Negative	1	0	45,X,-Y,dic(9;20)(p13;q11),del(12)(p13),add(19)(q13.4),+mar[7]/46,XY[13]	No	1	B Cell ALL
TARGET-10-PAPAGJ	Female	5244	Dead	776	177	CNS 2	0	Negative	Negative	Negative	Negative	Negative	4	0	46,XX,del(7)(p11.2)[3]/46,idem,add(18)(q23)[10]/46,XX[7]	No	1	B-Precursor
TARGET-10-PAPAGS	Male	2349	Alive	3493	26.9	CNS 1	1.3	Negative	Negative	Negative	Negative	Negative	42	2	47,XY,del(7)(p13p15),+21c[7]/47,XY,+21c[14]	Yes	1	B Cell ALL
TARGET-10-PAPAGT	Female	4759	Alive	3760	37	CNS 1	0	Negative	Negative	Positive	Negative	Negative	4	0	46,XX,t(4;11)(q21;q23)[10]/46,XX[5]	No	1.09	B-Precursor
TARGET-10-PAPAGW	Male	1586	Alive	3612	5.6	CNS 1	0.026	Negative	Negative	Negative	Negative	Positive	2	0	46,XY,t(9;22)(q34;q11.2)[3]/46,XY[17]	No	1	B Cell ALL
TARGET-10-PAPAIZ	Female	2356	Alive	3632	15.23	CNS 1	0	Negative	Negative	Negative	Negative	Negative	47	1	52,XX,+X,+X,+6,+14,+17,+21[22]/46,XX[49]	No	1.143	B-Precursor
TARGET-10-PAPAJT	Male	3209	Alive	3768	115.1	CNS 1	4.6	Negative	Negative	Negative	Negative	Negative	0	2	46,XY,del(6)(q13q21)[4]/46,XY[22]	No	1	B-Precursor
TARGET-10-PAPAKJ	Male	1256	Alive	2174	7.31	CNS 1	0	Positive	Negative	Negative	Negative	Negative	1	0	47,XY,+21[2]/46,XY[18]	No	1	B Cell ALL
TARGET-10-PAPALF	Male	4567	Alive	3584	16.21	CNS 1	0	Negative	Negative	Negative	Negative	Negative	0	0	45,XY,der(9)t(9;15)(p22;q15),-15[4]/46,XY[11]	No	1	B-Precursor
TARGET-10-PAPALK	Female	4333	Dead	3611	9.21	CNS 2	0.32	Negative	Negative	Negative	Negative	Negative	93	0	46,XX,t(2;14)(q13;q32),del(5)(p12p14),del(12)(p12p13),add(21)(q22)[8]/46,XX[7]	No	1	B-Precursor
TARGET-10-PAPAMA	Male	2535	Alive	3623	29.34	CNS 2c	0	Negative	Negative	Negative	Negative	Negative	4	0	46,XY,t(7;9)(q11.2;p12)[14]/46,XY[6]	No	1	B Cell ALL
TARGET-10-PAPAMH	Female	1745	Dead	252	10.4	CNS 1	1.3	Negative	Negative	Negative	Negative	Negative	54	1	53,XX,+X,+4,+6,+9,+14,+21,+21[13]/53,idem,-9,+der(9;17)(q10;q10)[6]/46,XX[1]	No	1.21	B Cell ALL
TARGET-10-PAPAMS	Female	1280	Alive	3553	4.4	CNS 1	0	Positive	Negative	Negative	Negative	Negative	18	0	46,XX,t(12;21)(p13;q22)[32]	No	1	B Cell ALL
TARGET-10-PAPAMY	Female	425	Alive	3535	318	CNS 2	0	Negative	Negative	Positive	Negative	Negative	4	4	46,XX,t(3;11)(q27;q23),t(3;14)(q25;q11.2),inv(7)(p22q11.2),del(8)(q21.2),del(15)(q15),add(19)(q13.4).isht(3;11)(MLL3'+;MLL5'+)	No	1	B-Precursor
TARGET-10-PAPAPC	Female	873	Alive	2649	3.9	CNS 1	0	Negative	Positive	Negative	Negative	Negative	10	1	57,XX,+X,+4,+6,+8,+10,+14,+17,+18,+18,+21,+21[8]/56,idem,dup(1)(q12q31),-8[3]/46,XX[9]	No	1.19	B Cell ALL
TARGET-10-PAPAPK	Female	3894	Dead	527	8.1	CNS 1	0	Negative	Negative	Negative	Negative	Negative	1	0	46,XX[48]	No	1.081	B-Precursor
TARGET-10-PAPART	Female	805	Alive	3794	11.14	CNS 1	0	Positive	Negative	Negative	Negative	Negative	70	1	47,XX,+21[[6]/46,XX,der(12)t(12;15)(p11.2;q13),-15,+21[14]/46,XX[2]	No	1	B Cell ALL
TARGET-10-PAPASX	Female	849	Alive	3433	82.62	CNS 1	0	Positive	Negative	Negative	Negative	Negative	7	1	46,XX,i(21)(q10)[2]/46,XX[14]	No	1	B-Precursor
TARGET-10-PAPAVR	Female	1312	Alive	2445	4	CNS 1	0	Negative	Positive	Negative	Negative	Negative	2	1	58,XX,+3,+4,+6,+8,+9,+10,+12,add(12)(p11.2),+13,+14,+18,+20,+21[cp10]/46,XX[18]	No	1.27	B Cell ALL
TARGET-10-PAPAWB	Female	1100	Alive	3885	178.3	CNS 1	0	Positive	Negative	Negative	Negative	Negative	0	4	45,X,-X,add(9)(p11.2),del(12)(p11.2)[cp9]/46,XX[2]	No	1	B-Precursor
TARGET-10-PAPAXH	Female	983	Alive	2914	9.8	CNS 1	0.0025	Negative	Negative	Negative	Negative	Negative	1	0	45,X,t(X;?20;15)(p11.2;q11.2;q11.2),inv(7)(p15q22),del(8)(q11.2q13),del(9)(p13p23),-16[12]/45,idem,add(11)(q23)[2]/46,XX[2]	No	1	B Cell ALL
TARGET-10-PAPAZA	Female	2967	Alive	2422	8	CNS 1	0.047	Positive	Negative	Negative	Negative	Negative	10	0	45,XX,add(7)(p22),dic(12;19)(p11.2;q13.1),i(21)(q10)[14]/46,XX[8]	No	1	B Cell ALL
TARGET-10-PAPBAI	Male	960	Alive	3612	6.6	CNS 1	0.0033	Negative	Positive	Negative	Negative	Negative	33	0	58,XY,+X,+4,+6,+10,+14,+15,+16,+17,+18,+20,+21,+21[1]/46,XY[33]	No	1.223	B Cell ALL
TARGET-10-PAPBAN	Female	1816	Alive	3381	40.6	CNS 1	0	Negative	Negative	Negative	Negative	Negative	0	0	57,XX,+X,dup(1)(q21q32),+3,+6,+10,+12,+14,+15,+17,+18,+21,+21[cp8]/46,XX[12]	No	1.217	B Cell ALL
TARGET-10-PAPBCF	Female	1332	Alive	3014	75	CNS 1	0	Negative	Negative	Negative	Negative	Positive	2	1	46,XX,t(9;22)(q34;q11.2)[12]/46,XX[8]	No	1	B-Precursor
TARGET-10-PAPBDM	Female	1661	Alive	1172	95.1	CNS 2	0	Positive	Negative	Negative	Negative	Negative	5	0	46,XX,del(5)(q13q31)[6]/46,XX[14]	No	1	B-Precursor
TARGET-10-PAPBPC	Male	2567	Alive	3527	13.6	CNS 1	0	Negative	Negative	Negative	Positive	Negative	13	0	46,XY,der(9)t(9;9*)(p21;q21),-13,der(19)t(1;19)(q23;p13),+r[15]/46,XY[5]	No	1	B Cell ALL
TARGET-10-PAPBSY	Male	883	Dead	665	10.4	CNS 1	0.32	Negative	Negative	Negative	Positive	Negative	20	3	46,XY,der(19)t(1;19)(q23;p13)[cp12]/46,XY[11]	No	1.062	B-Precursor
TARGET-10-PAPBTG	Female	1042	Alive	3578	92.4	CNS 1	0	Positive	Negative	Negative	Negative	Negative	6	1	46,XX,del(9)(p21p21),der(9)t(9;21)(p21;q22),der(12)t(12;21)(p1?3;q2?2),t(12;21)(p13q22)[12]/46,XX[10]	No	1	B-Precursor
TARGET-10-PAPBVD	Male	904	Alive	2113	12.7	CNS 1	0	Negative	Negative	Negative	Positive	Negative	0	0	45,XY,add(12)(p12,-13,der(19)t(1;19)(q23;p13.3)[12]/46,XY[8]	No	1	B Cell ALL
TARGET-10-PAPCAF	Female	509	Alive	3599	586.8	CNS 2	0.19	Negative	Negative	Negative	Negative	Negative	74	0	46,X,del(X)(q24q28)[16]/46,XX[4]	No	1	B-Precursor
TARGET-10-PAPCFS	Female	3459	Alive	2545	93.5	CNS 1	0.045	Negative	Negative	Negative	Negative	Negative	87	0	25,X,+X,+21[17]/50,idemx2[2]/46,XX[1]	No	0.51	B-Precursor
TARGET-10-PAPCHT	Male	5108	Alive	2406	26	CNS 2	0	Negative	Negative	Negative	Negative	Negative	6	2	46,XY,t(2;9)(p11.2;p21),del(9)(p12)[16]/47,idem,+mar[4]/46,XY[3]	No	1	B-Precursor
TARGET-10-PAPCJS	Male	663	Alive	3551	18.5	CNS 2	1.05	Negative	Negative	Negative	Positive	Negative	20	0	45,XY,dic(9;9)(p13;p13[14]/46,XY[6]	No	1	B-Precursor
TARGET-10-PAPCNR	Female	4227	Alive	2287	1.5	CNS 1	0.002	Negative	Negative	Negative	Negative	Negative	21	0	51,XX,+4,+6,+14,i(17)(q10),+21,+21[17]/46,XY[3]	No	1.13	B-Precursor
TARGET-10-PAPCPB	Male	1525	Alive	3674	1.7	CNS 1	0	Positive	Negative	Negative	Negative	Negative	6	0	46,XY,add(12)(p11.2)[8]/46,XY[11]	No	1	B Cell ALL
TARGET-10-PAPCRD	Male	933	Alive	3754	34.7	CNS 1	0.002	Negative	Positive	Negative	Negative	Negative	14	0	58,XY,+X,+4,+6,+8,+10,+14,+14,+17,+18,+21,+21,+mar1[cp4]/58,idem,dup(1)(q21q44),-mar1,+mar2[cp5]/46,XY[5]	No	1.25	B Cell ALL
TARGET-10-PAPCRJ	Female	1032	Alive	3387	3.1	CNS 1	0	Negative	Negative	Negative	Negative	Negative	10	1	54,XX,+X,dup(1)(q21q32),+6,+10,+14,+17,+18,+21,+21[2]/46,XX[8]	No	1.16	B Cell ALL
TARGET-10-PAPCRU	Male	2435	Alive	3773	15.2	CNS 1	0	Negative	Positive	Negative	Negative	Negative	0	4	55,XY,+X,dup(1)(q32q21),+4,+6,+9,add(9)(q12),+10,+14,+18,+20,+21[5]/56,idem,+mar[6]/46,XY[9]	No	1.19	B Cell ALL
TARGET-10-PAPCSZ	Male	3637	Dead	2105	1.4	CNS 1	0	Negative	Negative	Negative	Negative	Negative	18	0	46,XY,-21,+mar[20]/46,XY[1]	No	1	B Cell ALL
TARGET-10-PAPCUI	Male	1524	Alive	3234	15.2	CNS 1	0.07	Negative	Negative	Negative	Negative	Negative	80	1	57,XY,+X,+Y,+6,+10,+10,+14,+17,+18,+18,+21,+21[16]/46,XY[3]	No	1.2	B Cell ALL
TARGET-10-PAPCVA	Male	5040	Dead	1469	204	CNS 2	0	Negative	Negative	Negative	Negative	Negative	0	0	46,XY,dup(1)(q32q25),del(6)(q13),?t(9;21)(p22;q22)[12]/46,XY[8]	No	1	B-Precursor
TARGET-10-PAPCVI	Female	1541	Alive	3370	20	CNS 1	0	Positive	Negative	Negative	Negative	Negative	7	1	46,XX,del(12)(p11.2p13)[22]	No	1	B Cell ALL
TARGET-10-PAPDCC	Female	1897	Alive	3795	85.2	CNS 1	0	Negative	Negative	Negative	Positive	Negative	7	0	46,XX,t(1;19)(q23;p13.3)[16]/46,XX[4]	No	1	B-Precursor
TARGET-10-PAPDCH	Male	905	Alive	3664	69	CNS 1	1.4	Negative	Negative	Negative	Negative	Negative	6	2	46,XY,del(12)(p11.2p13),add(15)(p11),?del(16)(q22),add(19)(p13)[8]/46,XY[12]	No	1	B-Precursor
TARGET-10-PAPDCS	Male	1963	Alive	3248	3.2	CNS 1	0	Positive	Negative	Negative	Negative	Negative	1	0	46,XY,del(4)(q31),del(6)(q21)[8]/46,XY[13]	No	1	B Cell ALL
TARGET-10-PAPDDA	Male	1685	Alive	2921	39.33	CNS 1	0.02	Negative	Negative	Negative	Negative	Negative	69	0	51,XY,+X,+Y,+10,+21,+21[3]/46,XY[9]	No	1.1	B Cell ALL
TARGET-10-PAPDFS	Female	1503	Alive	3829	18	CNS 1	0	Negative	Negative	Negative	Negative	Negative	9	0	53,XX,+X,+6,+14,+17,+18,+21,+21[17]/46,XX[3]	No	1.11	B Cell ALL
TARGET-10-PAPDGX	Male	4094	Alive	3156	176.8	CNS 1	0	Positive	Negative	Negative	Negative	Negative	13	0	46,XY,del(8)(q12q22),del(9)(p21),t(11;15)(q21;q24)[16]/46,XY[4]	No	1	B-Precursor
TARGET-10-PAPDHA	Male	776	Alive	3794	33.7	CNS 1	0	Negative	Positive	Negative	Negative	Negative	66	1	55,XY,+4,+6,+10,+14,+16,+17,+20,+21,+22[cp6]/46,XY[39]	No	1.18	B Cell ALL
TARGET-10-PAPDIZ	Female	717	Alive	3482	332	CNS 2	0	Negative	Negative	Negative	Negative	Negative	54	5	46,XX,t(9;12)(p13;q22),del(20)(q11.2)[20]	No	1	B-Precursor
TARGET-10-PAPDKJ	Male	1449	Dead	1456	3.5	CNS 1	0	Positive	Negative	Negative	Negative	Negative	75	0	46,XY,del(6)(q13q22)[3]/46,idem,t(1;15)(q25;p11.2)[2]/46,XY[15]	No	1	B-Precursor
TARGET-10-PAPDKR	Female	636	Alive	3718	33.6	CNS 1	0	Negative	Positive	Negative	Negative	Negative	20	0	57,XX,+X,+X,+1,del(1)(p11),+4,+6,+10,+14,+17,+18,+21,+21[16]/46,XX[4]	No	1.23	B Cell ALL
TARGET-10-PAPDLH	Female	1517	Alive	3459	131.8	CNS 1	0	Negative	Negative	Negative	Negative	Negative	39	1	56,XX,+X,+6,+8,+10,+14,+17,+18,+18,+21,+21[cp5]/46,XX[15]	No	1.18	B-Precursor
TARGET-10-PAPDRP	Male	1679	Alive	2048	32.49	CNS 1	0.029	Positive	Negative	Negative	Negative	Negative	44	1	46,XY,t(5;16)(q13;q23),t(9;10)(q34;q22),add(12)(p11.2)[11]/46,XY[7]	No	1	B Cell ALL
TARGET-10-PAPDUF	Male	1217	Alive	3669	5.6	CNS 1	0.0071	Negative	Positive	Negative	Negative	Negative	4	0	56,XY,+X,+4,+6,+10,+14,+15,+17,+21,+21,+21[9]/46,XY[4]	No	1.177	B-Precursor
TARGET-10-PAPDUV	Female	1986	Alive	3501	31.2	CNS 1	0.48	Negative	Negative	Negative	Negative	Negative	18	0	46,XX,der(21)amp(21)(q22)del(21)(q22)[16]/46,XX[2]	No	1.139	B-Precursor
TARGET-10-PAPDUX	Female	1359	Alive	2380	43.1	CNS 1	0.14	Negative	Negative	Negative	Negative	Negative	4	0	46,XX,t(11;12)(q13;q24.3),add(14)(p13)[cp10]/46,XX[9]	No	1.06	B Cell ALL
TARGET-10-PAPDXF	Male	679	Alive	3760	138.2	CNS 2	0	Negative	Positive	Negative	Negative	Negative	8	0	54,XY,+X,+4,+6,del(6)(q21q23),+14,+17,+18,+21,+21[6]/55,idem,+10[4]/54,idem,dup(1)(q21q42),+10[8]	No	1.15	B-Precursor
TARGET-10-PAPDZD	Female	734	Alive	3429	91.6	CNS 1	0	Positive	Negative	Negative	Negative	Negative	1	1	47,XX,+21[5]/46,XX[12]	No	1	B-Precursor
TARGET-10-PAPEAB	Female	1355	Alive	3353	4.8	CNS 1	0.28	Negative	Positive	Negative	Negative	Negative	10	0	57,XX,+X,dup(1)(q21q42),+4,+6,+8,+10,+14,+14,+17,+18,+18,+21[17]/46,XX[3]	No	1.236	B-Precursor
TARGET-10-PAPECF	Female	785	Alive	1290	22.6	CNS 1	0.059	Positive	Negative	Negative	Negative	Negative	49	2	48,XX,+10,t(12;21)(p13;q22),+21[cp8]/46,XX[10]	No	1	B-Precursor
TARGET-10-PAPECI	Female	1238	Alive	3460	61.2	CNS 1	0	Negative	Positive	Negative	Negative	Negative	15	0	58,XX,+4,+5,+6,+10,+11,+12,+14,+16,+17,+18,+21,+21[14]/46,XX[1]	No	1.24	B-Precursor
TARGET-10-PAPECK	Female	394	Alive	3478	54.8	CNS 1	0.007	Negative	Negative	Positive	Negative	Negative	10	1	46,XX,der(1)t(1;9)(q25;p22),der(9)t(9;11)(p22;q23),der(11)t(9;11)(p22;q23)t(1;11)(q25;q23)[20]	No	1	B-Precursor
TARGET-10-PAPECV	Male	1568	Alive	28	190.9	CNS 1	0.001	Negative	Negative	Negative	Negative	Negative	12	2	27,X,+Y,+8,+10,+21[5]/52,idemx2,-Y,-8[3]/46,XY[14]	No	0.58	B-Precursor
TARGET-10-PAPEFH	Female	2543	Dead	852	18	CNS 1	0	Negative	Negative	Negative	Negative	Negative	0	0	48,XX,+21c,+mar1[7]/48,idem,-X,+mar2[4]/47,XX,+21c[14]	Yes	1.077	B-Precursor
TARGET-10-PAPEGV	Female	3872	Dead	923	51.5	CNS 1	0	Negative	Negative	Negative	Negative	Negative	49	0	46,XX,add(10)(q22)[11]/46,XX[61]	No	1	B-Precursor
TARGET-10-PAPEHX	Female	720	Alive	3723	85.1	CNS 1	0	Negative	Negative	Negative	Positive	Negative	8	0	46,XX,der(19)t(1;19)(q23;p13)[3]/51,idem,+5,+8,+9,+21,+22[2]/46,XX[16]	No	1.09	B-Precursor
TARGET-10-PAPEJA	Male	1221	Alive	3582	5.7	CNS 1	0	Positive	Negative	Negative	Negative	Negative	77	1	46,XY,del(12)(p11.2p12)[5]/46,XY,der(12)del(12)(p11.2p12)del(12)(q13q21),t(4;19)(q25;q13)[9]/46,XY[11]	No	1	B Cell ALL
TARGET-10-PAPEJL	Female	3475	Alive	3173	3.3	CNS 1	0	Positive	Negative	Negative	Negative	Negative	52	1	47,XX,+21[6]/46,XX[11]	No	1	B Cell ALL
TARGET-10-PAPELE	Male	3749	Dead	1550	78.9	CNS 1	0.29	Negative	Negative	Negative	Negative	Negative	40	1	45,XY,del(6)(p21.3),dic(7;9)(p11.1;p11)[20]	No	1	B-Precursor
TARGET-10-PAPENI	Female	415	Alive	3769	472	CNS 1	0	Negative	Negative	Negative	Positive	Negative	4	0	46,XX,der(19)t(1;19)(q23;p13)[15]	No	1.088	B-Precursor
TARGET-10-PAPEPR	Female	4184	Alive	3591	30.29	CNS 1	0.0019	Negative	Negative	Negative	Negative	Negative	7	0	46,XX,+1,der(1;9)(q10;q10)[10]/46,XX[1]	No	1	B-Precursor
TARGET-10-PAPERN	Male	1384	Dead	1133	14.8	CNS 1	0.001	Negative	Negative	Negative	Negative	Negative	50	0	27,X,+Y,add(2)(p11.2),+9,add(9)(p13),+14,add(14)(q13),+21[11]/46,XY[9]	No	0.56	B Cell ALL
TARGET-10-PAPERU	Female	2133	Alive	3688	12.9	CNS 1	0.001	Positive	Negative	Negative	Negative	Negative	2	2	45,X,-X[4]/46,XX[16]	No	1	B Cell ALL
TARGET-10-PAPERW	Female	2002	Alive	3813	6.4	CNS 2a	0.031	Negative	Positive	Negative	Negative	Negative	8	0	58,XX,+X,+X,dup(1)(q21q42),+4,+6,+8,+10,+14,+17,+18,+21,+21,+21[7]/46,XX[3]	No	1.22	B Cell ALL
TARGET-10-PAPESB	Male	1535	Alive	3480	7.3	CNS 1	0.029	Negative	Negative	Negative	Negative	Negative	58	1	46,XY,del(6)(q21q23),der(10)t(10;12)(q24;q13),-12,del(12)(p11.2p13),-21,+mar1,+mar2[15]/47,idem,+10[2]	No	1	B Cell ALL
TARGET-10-PAPESW	Female	1054	Alive	3542	7.1	CNS 1	0.014	Negative	Negative	Negative	Negative	Negative	86	2	57,XX,+X,+X,+4,+6,+8,+9,del(9)(p21),+14,+14,+17,+21,+21[5]/46,XX[20]	No	1.205	B-Precursor
TARGET-10-PAPESY	Female	818	Alive	3614	15	CNS 1	0	Negative	Positive	Negative	Negative	Negative	8	0	55,XX,+X,+4,+6,+10,+14,+17,+18,add(19)(p13.2),+21,+mar[cp12]/46,XX[2]	No	1.18	B Cell ALL
TARGET-10-PAPESZ	Male	1418	Alive	3443	4.8	CNS 1	0.015	Positive	Negative	Negative	Negative	Negative	8	0	46,XY,del(6)(q21q25),add(10)(q22)[8]/46,idem,del(12)(p11p13)[7]/46,XY[5]	No	1	B Cell ALL
TARGET-10-PAPETT	Female	4267	Alive	3751	6.9	CNS 2	0.0021	Negative	Negative	Negative	Negative	Negative	0	0	47,XX,+21[10]/46,XX[1]	No	1	B-Precursor
TARGET-10-PAPEXI	Female	1506	Alive	3576	86.7	CNS 1	0	Negative	Positive	Negative	Negative	Negative	12	0	58,XX,dup(1)(q21q42),+4,+6,+8,+10,+12,+14,+14,+17,+21,+21,+22,+mar1[4]/59,idem,+mar2[2]	No	1.223	B-Precursor
TARGET-10-PAPEZL	Female	1904	Alive	3719	18.3	CNS 1	0.0058	Positive	Negative	Negative	Negative	Negative	35	0	46,XX,del(12)(p12p13),t(12;21)(p13;q22)[11]/45,idem,-X[11]	No	1	B Cell ALL
TARGET-10-PAPEZS	Male	4444	Alive	3259	14.4	CNS 1	0	Negative	Negative	Negative	Positive	Negative	0	0	46,XY,t(1;19)(q23;p13),i(7)(q10)[3]/47,idem,+8[6]/46,XY,i(7)(q10),der(19)t(1;19)(q23p13)[2]/46,XY[9]	No	1	B-Precursor
TARGET-10-PAPFAT	Female	2204	Alive	858	12.7	CNS 1	0	Negative	Negative	Negative	Negative	Negative	15	0	45,XX,-9,i(9)(q10),del(17)(p11.2),del(20)(q13.1[14]/46,XX[5]	No	1	B Cell ALL
TARGET-10-PAPFBX	Female	1624	Alive	2884	46.5	CNS 1	0	Negative	Positive	Negative	Negative	Negative	58	0	57,XX,+X,+1,del(1)(p13p36),+4,+6,+10,+11,+14,+17,+18,+21,+21[7]/46,XX[24]	No	1.24	B Cell ALL
TARGET-10-PAPFCM	Male	1020	Alive	3617	57	CNS 1	0	Negative	Positive	Negative	Negative	Negative	10	3	55,XY,+X,+4,+6,+8,+10,+17,+18,+21,+21[15]/46,XY[5]	No	1.193	B-Precursor
TARGET-10-PAPFCS	Female	1471	Alive	2624	106.1	CNS 2	0	Negative	Negative	Negative	Positive	Negative	0	0	46,XX,der(19)t(1;19)(q23;p13.3)[7]/46,XX[13]	No	1	B-Precursor
TARGET-10-PAPFEG	Female	1782	Alive	856	63.8	CNS 1	0	Negative	Positive	Negative	Negative	Negative	38	0	54,XX,+X,+4,+6,+10,+14,+17,+18,+21[4]/46,XX[6]	No	1.164	B-Precursor
TARGET-10-PAPFFK	Female	395	Alive	3534	90.1	CNS 1	0	Negative	Negative	Positive	Negative	Negative	2	0	46,XX,t(4;11)(q21;q23)[10]/46,idem,add(X)(q24),del(X)(q22q26),der(2)dup(2)(q11.2q33)t(1;2)(q25;q35)[3]/46,XX[7]	No	1	B-Precursor
TARGET-10-PAPFFW	Male	1148	Alive	3085	5.1	CNS 1	0	Positive	Negative	Negative	Negative	Negative	9	0	46,XY,del(12)(p13)[3]/46,XY[32]	No	1	B Cell ALL
TARGET-10-PAPFHH	Female	1795	Alive	3336	2.9	CNS 1	0	Negative	Positive	Negative	Negative	Negative	0	0	54,XX,+X,+4,+10,+11,+14,+18,+21,+21[18]/46,XX[2]	No	1.16	B Cell ALL
TARGET-10-PAPFHT	Female	4684	Alive	1869	2.1	CNS 1	0	Negative	Positive	Negative	Negative	Negative	28	0	55,XX,+X,+4,+6,+10,+14,+17,+18,+21,+21[9]/46,XX[11]	No	1.174	B-Precursor
TARGET-10-PAPFHX	Female	3439	Alive	2409	24.5	CNS 2a	0.1	Negative	Negative	Negative	Negative	Negative	60	1	46,XX,der(7)t(7;12)(p11.2;q11.2),del(12)(q11.2),i(21)(q10)[15]/46,XX[3]	No	1.04	B Cell ALL
TARGET-10-PAPFIB	Male	2075	Alive	3391	76.3	CNS 1	0	Negative	Negative	Negative	Negative	Negative	10	0	45,XY,dic(9;20)(p11;q11)[16]	No	1	B-Precursor
TARGET-10-PAPFIX	Female	822	Alive	35	15.8	CNS 1	0	Negative	Positive	Negative	Negative	Negative	2	0	62,XX,+4,+5,+6,+7,+8,+10,+14,+14,+15,+17,+18,+19,+20,+21,+21,+22[cp13]/46,XX[7]	No	1.29	B Cell ALL
TARGET-10-PAPFJA	Male	4816	Alive	1940	1.5	CNS 1	0	Negative	Negative	Negative	Positive	Negative	12	0	46,XY,t(1;19)(q23;p13)[16]/46,XY[4]	No	1	B-Precursor
TARGET-10-PAPFMB	Male	4669	Alive	3436	0.7	CNS 1	0	Negative	Negative	Negative	Negative	Negative	0	3	47,XY,+X,t(8;14)(q11.2;q32)[9]/46,XY[20]	No	1	B-Precursor
TARGET-10-PAPFNV	Female	1654	Alive	3467	21.74	CNS 1	0	Positive	Negative	Negative	Negative	Negative	0	0	45,X,-X,del(3)(p21p25),del(11)(q23q25),add(12)(p13),del(13)(q12q34)[13]/46,XX[9]	No	1	B Cell ALL
TARGET-10-PAPFPU	Male	3067	Alive	3709	56.1	CNS 1	0.004	Positive	Negative	Negative	Negative	Negative	2	0	46,XY,add(2)(p11.2)[19]/46,XY[1]	No	1	B-Precursor
TARGET-10-PAPFPZ	Female	2364	Alive	3608	29.6	CNS 2a	0	Positive	Negative	Negative	Negative	Negative	20	2	45,X,-X,del(11)(q21),del(12)(p12)[cp3]/45,idem,add(14)(p11.2[2]/46,XX[4]	No	1	B Cell ALL
TARGET-10-PAPFUF	Female	2747	Alive	2212	23.36	CNS 1	0	Positive	Negative	Negative	Negative	Negative	4	0	49,XX,+10,+14,+21[cp20]	No	1	B Cell ALL
TARGET-10-PAPFXN	Female	673	Alive	1160	50.9	CNS 3	0.001	Negative	Negative	Negative	Negative	Negative	56	6	55,XX,+X,dup(1)(q42q21),del(6)(q13q23),+6,+10,+14,+17,+18,+18,+21,+21[cp18]/46,XX[2]	No	1.19	B-Precursor
TARGET-10-PAPFZD	Male	4823	Alive	2152	72.8	CNS 1	0	Negative	Negative	Negative	Positive	Negative	5	0	46,XY,add(7)(p14),der(19)t(1;19)(q23;p13.3)[5]/46,XY,del(9)(p21),der(19)t(1;19)(q23;p13)[4]/46,XY[6]	No	1	B-Precursor
TARGET-10-PAPGAA	Male	1448	Alive	3542	14.9	CNS 1	0	Positive	Negative	Negative	Negative	Negative	13	1	45,XY,del(6)(q15q25),psu dic(11;9)(q21;p21),add(12)(p13),add(16)(q23),add(19)(p13.3),add(21)(q22)[4]/44,idem,-Y,-4,-add(16),-add(21),+der(21)dup(21)(q22q22)t(4;21)(q12;q22),t(21;21)(q22;q21)[15]/46,XY[6]	No	1	B-Precursor
TARGET-10-PAPGEE	Female	3291	Alive	3024	39.7	CNS 1	0	Positive	Negative	Negative	Negative	Negative	75	4	46,XX,add(12)(p11.2)[2]/46,XX[19]	No	1	B Cell ALL
TARGET-10-PAPGFD	Male	1197	Alive	3688	9.2	CNS 1	0.1	Negative	Negative	Negative	Negative	Negative	4	0	46,XY,add(3)(q27),add(12)(p11.2),ider(21)add(21)(q22)[2]/46,XY[19]	No	1	B Cell ALL
TARGET-10-PAPGFP	Female	3519	Dead	945	5	CNS 1	0	Negative	Negative	Negative	Negative	Negative	35	1	46,XX[20]	No	1.05	B-Precursor
TARGET-10-PAPGKP	Female	2285	Alive	3424	11	CNS 1	0	Negative	Negative	Negative	Negative	Negative	87	0	45,X,der(X)t(X;1)(q28;q11),der(13;14)(q10;q10)c[5]/45,der(13;14)(q10;q10)c[15]	No	1	B Cell ALL
TARGET-10-PAPGLJ	Male	3346	Alive	3728	60.7	CNS 1	0	Negative	Negative	Negative	Negative	Negative	0	0	46,XY,add(9)(p23)[8]/46,idem,del(13)(q14q32)[3]/46,Y,t(X;9;6)(p22.3;p22;q15),add(9)(p23)[9]	No	1	B-Precursor
TARGET-10-PAPGLS	Male	3592	Alive	2856	6.6	CNS 1	0.00098	Positive	Negative	Negative	Negative	Negative	10	1	46,XY,?add(5)(q31),add(9)(q22),del(12)(p13.3),del(13)(q14q22[10]/46,XY[10]	No	1	B Cell ALL
TARGET-10-PAPGME	Male	4751	Alive	3141	2.4	CNS 1	0	Positive	Positive	Negative	Negative	Negative	4	2	90-92<4n>,XXYY,der(1)(1pter->1p13::1q12->1cen::1cen->1qter)x2,t(2;9)(p12-13;p21)x2,-3,-3,-12,-15,+?21,+7-9mar[cp10]/46,XY[1]	No	1.813	B-Precursor
TARGET-10-PAPGMT	Female	1372	Alive	3123	6.5	CNS 1	0.046	Negative	Negative	Negative	Negative	Negative	26	0	53,XX,+6,+10,+14,+17,+18,+21,+21[20]	No	1.134	B Cell ALL
TARGET-10-PAPGNK	Male	368	Alive	3560	64.1	CNS 1	0	Negative	Negative	Negative	Negative	Negative	60	3	46,XY,t(9;10)(q34;q24)[cp4]/46,XY[18]	No	1	B-Precursor
TARGET-10-PAPGPW	Male	2478	Alive	2660	222.7	CNS 2	0.0085	Positive	Negative	Negative	Negative	Negative	22	0	46,XY,del(3)(p23),del(6)(q22q25),der(7)t(1;7)(q23;p15),adD(9)(q13),add(12)(p12)[12]/46,XY[2]	No	1	B-Precursor
TARGET-10-PAPGWN	Male	2830	Alive	3475	1.1	CNS 1	0	Negative	Negative	Negative	Negative	Negative	66	0	50,XY,+X,+14,-15,-21,+mar1x3,+mar2[4]/46,XY[16]	No	1.08	B Cell ALL
TARGET-10-PAPGXB	Female	3869	Alive	492	4.3	CNS 1	0	Negative	Negative	Negative	Negative	Negative	2	0	47,XX,+mar[cp5]/48,idem,+mar[cp5]/46,XX[1]	No	1	B-Precursor
TARGET-10-PAPGYC	Female	1335	Dead	2003	7.7	CNS 1	0.3	Negative	Negative	Negative	Negative	Negative	23	1	48,XX,+X,+21[15]/46,XX[5]	No	1.05	B-Precursor
TARGET-10-PAPHAG	Female	5149	Dead	1604	57.9	CNS 1	0.58	Negative	Negative	Negative	Negative	Negative	24	2	46,XX,t(2;15)(p15;q22)[12]/46,XX[12]	No	1	B-Precursor
TARGET-10-PAPHAM	Male	1003	Alive	3683	6.5	CNS 1	0	Positive	Negative	Negative	Negative	Negative	25	1	46,XY,t(7;15)(q11.2;q15),?t(9;12)(p21;p11.2),add(13)(p11.2)[19]/46,XY[15]	No	1	B Cell ALL
TARGET-10-PAPHBW	Male	2362	Alive	3535	40	CNS 1	0	Negative	Negative	Negative	Positive	Negative	0	0	47,XY,der(19)t(1;19)(q23;p13),+mar[6]/46,XY[16]	No	1	B Cell ALL
TARGET-10-PAPHCA	Female	892	Alive	3751	3.4	CNS 1	0	Negative	Positive	Negative	Negative	Negative	0	0	58,XX,+4,+6,+7,+8,+10,+12,+14,+17,+18,+21,+21,+22[cp3]/46,XX[20]	No	1.25	B Cell ALL
TARGET-10-PAPHCD	Male	3790	Alive	3444	5	CNS 1	0	Positive	Negative	Negative	Negative	Negative	4	1	45,XY,del(6)(q13q25),der(14;21)(q10;q10)[15]/46,XY[16]	No	1	B-Precursor
TARGET-10-PAPHDN	Female	1703	Alive	3770	6.34	CNS 1	0.006	Positive	Negative	Negative	Negative	Negative	27	0	46,XX,del(6)(q13q23)[6]/46,XX[16]	No	1	B Cell ALL
TARGET-10-PAPHDX	Female	791	Alive	3762	42.6	CNS 2b	0	Negative	Positive	Negative	Negative	Negative	0	0	61,XX,+del(X)(q22q26),del(2)(q33q37),der(2)t(1;2)(q21;q37),+2,+4,+5,+6,+8,+10,+10,+11,+12,+14,+17,+18,+21,+21[cp18]/46,XX[17]	No	1.38	B Cell ALL
TARGET-10-PAPHEK	Female	3187	Dead	647	465	CNS 3	11	Negative	Negative	Negative	Negative	Positive	90	4	46,XX,t(9;22)(q34;q11.2)[20]	No	1	B-Precursor
TARGET-10-PAPHEV	Male	858	Alive	3482	61.3	CNS 1	0.073	Negative	Negative	Negative	Negative	Negative	41	3	53,XY,+X,+4,+6,+14,+17,+18,+19[cp5]/46,XY[13]	No	1.152	B-Precursor
TARGET-10-PAPHGD	Male	651	Alive	3579	81.8	CNS 1	0	Negative	Negative	Negative	Negative	Negative	1	3	45,XY,add(3)(q29),-7,del(9)(p22)[19]/46,XY[1]	No	1	B-Precursor
TARGET-10-PAPHHE	Female	1895	Alive	3458	66.76	CNS 1	0.024	Positive	Negative	Negative	Negative	Negative	0	0	47,X,del(X)(p11),del(12)(p12),add(16)(q24),?i(21)(q10),+21,add(22)(p11)[11]/46,XX[5]	No	1.076	B-Precursor
TARGET-10-PAPHHF	Female	5177	Alive	1541	38	CNS 1	0	Negative	Negative	Negative	Negative	Negative	0	1	46,XX,del(9)(p22)x2[10]/45,idem,-del(9),+der(9;17)(q10;q10),-17[6]/46,idem,-del(9),+mar[4]	No	1	B-Precursor
TARGET-10-PAPHJF	Female	2511	Dead	483	30.5	CNS 1	0	Negative	Negative	Negative	Positive	Negative	4	0	46,XX,t(1;19)(q23;p13.3),i(9)(q10),del(13)(q12)[7]/46,XX[13]	No	1	B-Precursor
TARGET-10-PAPHLH	Female	1666	Alive	2416	30.5	CNS 1	0	Negative	Negative	Negative	Negative	Negative	4	2	46,XX,add(4)(q31.3),del(6)(q13q23),add(9)(p21),der(9)t(9;9')(p11;q22),add(14)(q24),del(20)(q11.2q13.3)[20]	No	1	B Cell ALL
TARGET-10-PAPHNR	Female	3325	Alive	3493	2.9	CNS 1	0.15	Negative	Positive	Negative	Negative	Negative	8	1	55,XX,+X,+4,+6,+8,+10,+12,del(12)(p11.2),+17,+21,+mar[13]/46,XX[7]	No	1.17	B Cell ALL
TARGET-10-PAPHNS	Male	4099	Dead	390	5.83	CNS 1	0	Negative	Negative	Negative	Negative	Negative	1	1	25,X,+Y,+21[1]/50,idemx2[19]	No	0.529	B-Precursor
TARGET-10-PAPHPX	Female	1887	Alive	3632	82.51	CNS 1	1.6	Negative	Negative	Negative	Negative	Negative	33	2	47,XX,+7,dic(9;20)(p11;q11),+mar[2]/46,XX[21]	No	1	B-Precursor
TARGET-10-PAPHXH	Female	4715	Dead	613	15.6	CNS 1	0	Negative	Negative	Negative	Negative	Negative	3	0	62(35,X,+X,+5,+6,+10,+11,+13,+15,+16,+19,+20,+21,+22)x2,-X,-6,-10,-13,-15,-16,-19,-20[cp2]/46,XX[16]	No	0.7	B-Precursor
TARGET-10-PAPHXJ	Female	2768	Alive	1555	4.2	CNS 1	0	Negative	Negative	Negative	Negative	Negative	62	4	52,XX,+X,+X,+5,+6,+14,+17,-21,+r[6]/46,XX[14]	No	1.17	B Cell ALL
TARGET-10-PAPHYN	Male	2079	Alive	3012	198.2	CNS 2	0	Negative	Negative	Negative	Negative	Negative	78	0	46,XY,del(6)(q13q21),+8,dic(9;20)(p11;q11.1)[7]/46,idem,del(12)(p13)[5]/46,idem,add(7)(p11.2),[7]/46,XY[1]	No	1	B-Precursor
TARGET-10-PAPHYV	Male	987	Alive	3438	16.4	CNS 1	0.004	Positive	Negative	Negative	Negative	Negative	4	0	46,XY,add(12)(p11.2)[2]/47,idem,add(12)(p13),+mar[2]/46,XY[46]	No	1	B Cell ALL
TARGET-10-PAPIAH	Male	1285	Alive	3533	132.4	CNS 1	0.2	Negative	Negative	Negative	Negative	Positive	36	0	46,XY,t(9;22)(q34;q11.2)[20]	No	1	B-Precursor
TARGET-10-PAPICC	Male	1508	Alive	3440	4	CNS 1	0	Negative	Positive	Negative	Negative	Negative	9	1	55,XY,+X,+4,+6,+10,+14,+14,+18,+21,+21[9]/46,XY[11]	No	1.19	B Cell ALL
TARGET-10-PAPIDY	Female	918	Alive	3505	1.6	CNS 1	0.0066	Negative	Negative	Negative	Negative	Negative	27	0	47,XX,+mar[cp2]/46,XX[21]	No	1	B-Precursor
TARGET-10-PAPIEW	Male	2059	Alive	3692	17.6	CNS 1	0.095	Negative	Negative	Negative	Negative	Negative	33	0	54,XY,+X,+6,+10,+14,+17,+18,+21,+21[6]/54,idem,+mar[cp2]/46,XY[8]	No	1.16	B Cell ALL
TARGET-10-PAPIGD	Female	1876	Alive	3683	20.9	CNS 1	0.0081	Positive	Negative	Negative	Negative	Negative	50	0	48,XX,add(5)(q31),+10,add(12)(p13),+16[9]/46,XX[1]	No	1	B Cell ALL
TARGET-10-PAPIGJ	Female	4584	Alive	3376	58.7	CNS 1	0	Positive	Negative	Negative	Negative	Negative	12	0	45,X,-X,inv(1)(p13q32),del(1)(p13p32),del(6)(q?21q2?5)[13]/46,sl,+mar1[3]/47,sdl1,+mar2[2]/46,XX[8]	No	1	B-Precursor
TARGET-10-PAPIHH	Male	1743	Alive	1449	9.4	CNS 1	0	Positive	Negative	Negative	Negative	Negative	0	1	46,XY,t(1;12)(p34;p13),del(6)(q13q23)[20]	No	1	B Cell ALL
TARGET-10-PAPIHT	Female	953	Alive	3359	19.8	CNS 1	0.002	Negative	Positive	Negative	Negative	Negative	0	1	56,XX,+X,+4,+6,+10,+14,+15,+17,+18,+21,+21[cp5]/56,idem,der(6)t(6;9)(p21;q13)[3]/46,XX[12]	No	1.19	B Cell ALL
TARGET-10-PAPIIX	Male	2337	Alive	2962	10.8	CNS 1	0	Positive	Negative	Negative	Negative	Negative	2	0	46,XY,add(5)(p12),-9,+mar[17]/46,XY[3]	No	1	B Cell ALL
TARGET-10-PAPIJB	Female	2005	Alive	3715	1.05	CNS 1	0.02	Negative	Negative	Negative	Negative	Negative	5	0	52,XX,+6,+14,+17,+18,+21,+21[6]/46,XX[25]	No	1.12	B-Precursor
TARGET-10-PAPIJD	Male	1226	Alive	3469	12.5	CNS 2c	0	Negative	Negative	Negative	Negative	Negative	6	0	55,XY,+X,+6,+10,+14,+17,+18,+21,+21,+21[6]/46,XY[14]	No	1.15	B Cell ALL
TARGET-10-PAPIKR	Female	3916	Alive	3285	1.6	CNS 1	0	Negative	Negative	Negative	Negative	Negative	45	0	46,XX[21]	No	1	B-Precursor
TARGET-10-PAPIKY	Male	2430	Alive	3087	145	CNS 1	0	Negative	Negative	Negative	Positive	Negative	1	1	46,XY,der(19)t(1;19)(q23;p13.3)[4]/46,XY[16]	No	1	B-Precursor
TARGET-10-PAPILB	Female	1622	Alive	3621	133.6	CNS 1	0	Negative	Negative	Negative	Negative	Negative	4	0	27,X,+X,+8,+18,+21[11]/54,idemx2[7]/46,XX[2]	No	0.549	B-Precursor
TARGET-10-PAPILF	Male	1657	Alive	3413	4.3	CNS 1	0.1	Negative	Negative	Negative	Negative	Negative	95	0	54,XY,+X,dup(1)(q21q44),+6,+10,+14,+17,+18,+21,+21[12]/55,XY,+X,+6,+9,der(9)t(1;9)(q21;q11),+10,+14,+17,+18,+21,+21[5]/46,XY[3]	No	1.17	B Cell ALL
TARGET-10-PAPILG	Male	1027	Alive	3657	3.9	CNS 1	0	Negative	Positive	Negative	Negative	Negative	50	0	53,X,-Y,+X,+4,+6,+10,+14,+14,+17,+21[6]/46,XY[14]	No	1.16	B Cell ALL
TARGET-10-PAPIMH	Female	5177	Alive	3643	6.5	CNS 1	0.76	Negative	Negative	Negative	Negative	Positive	4	1	44,XX,t(9;22)(q34;q11.2)[cp7]/44,XX,-7,der(3;9)(q10;q10)t(9;22)(q34;q11.2),add(13)(q32),der(22)t(9;22)[3]/44,XX,-7,der(3;9)(q10;q10)t(9;22)(q34;q11.2),add(10(q26),add(13)(q32),der(22)t(9;22)(q34;q11.2)[4]/46,XX[11]	No	1	B-Precursor
TARGET-10-PAPIPW	Female	3417	Dead	1459	9	CNS 1	0.15	Negative	Negative	Negative	Negative	Negative	3	0	46,XX,add(2)(q21),add(4)(q35)[6]/46,XX[14]	No	1	B-Precursor
TARGET-10-PAPJHB	Female	2005	Alive	1870	13.7	CNS 1	0.1	Negative	Negative	Negative	Negative	Negative	26	0	47,XX,add(9)(p13),+21[6]/45,idem,-X,-20[3]/48,idem,+8[7]/46,XX[4]	No	1	B-Precursor
TARGET-10-PAPJXI	Female	3250	Alive	3229	2.3	CNS 1	0.029	Negative	Negative	Negative	Negative	Negative	2	4	45,XX,add(1)(q42),t(11;22)(q13;q13),-15,der(15;22)(q10;q10),der(21)add(21)(p11.2)add(21)(q21)amp(AML1),+mar[6]/46,XX[14]	No	1	B-Precursor
TARGET-10-PAPLDL	Female	2677	Dead	1187	16.2	CNS 1	0.01	Negative	Negative	Negative	Negative	Negative	7	1	46,XX,add(21)(q22)amp(AML1)[13]/46,XX[7]	No	1	B-Precursor
TARGET-10-PAPLDM	Female	1124	Alive	3280	7.8	CNS 1	0	Negative	Negative	Negative	Negative	Negative	12	0	55,XX,+X,+4,+8,+14,+15,+17,+20,+21,+22[cp4]/46,XX[21]	No	1.168	B-Precursor
TARGET-10-PAPLTZ	Male	2030	Dead	2585	20.3	CNS 1	0.0013	Positive	Negative	Negative	Negative	Negative	5	3	51,XY,der(2)t(2;21)(q37;q22),+2,t(2;12;21)(q37;p13;q22),del(9)(p22),+19,+20,+2mar[cp]/51,idem,del(6)(q15q25)[cp]	No	1	B-Precursor
TARGET-10-PAPMFI	Male	1711	Dead	2585	9.5	CNS 1	0.36	Positive	Negative	Negative	Negative	Negative	97	0	47,XY,inv(7)(q11.2q22),del(12)(p11.2p13),+21[20]	No	1	B-Precursor
TARGET-10-PAPMVB	Male	699	Dead	1413	77.9	CNS 1	1.8	Positive	Negative	Negative	Negative	Negative	78	3	47,XY,der(2)t(2;?12)(p13;q13),del(6)(q21q23),-12,add(12)(p13),+21,+mar[3]/46,XY[17]	No	1	B-Precursor
TARGET-10-PAPMYD	Male	5103	Dead	692	143.5	CNS 1	0.004	Negative	Negative	Negative	Positive	Negative	0	0	46,XY,del(9)(p21),der(19)t(1;19)(q23;p13),-22,+mar[4]/46,XY[20]	No	1	B-Precursor
TARGET-10-PAPNFY	Male	4151	Dead	1217	28.8	CNS 1	0.49	Negative	Positive	Negative	Negative	Negative	25	2	56,XY,+X,+4,+6,+8,+10,del(10)(q22q24),+14,+17,+21,+21,+mar[20]	No	1.204	B-Precursor
TARGET-10-PAPNMY	Male	5109	Dead	1967	11.9	CNS 1	0.05	Negative	Negative	Negative	Negative	Negative	5	0	46,XY,-7,del(8)(p21p23),del(10)(q24),del(16)(q22),add(17)(p11.2),der(21)add(21)(pq)amp(AML1),+mar[cp18]/46,XY[2]	No	1	B-Precursor
TARGET-10-PAPNTA	Male	1563	Dead	1405	5.4	CNS 1	0.03	Negative	Positive	Negative	Negative	Negative	64	0	54,XY,+X,+4,+6,+10,+14,+17,+21,+21[cp7]/46,XY[24]	No	1.2	B-Precursor
TARGET-10-PAPNZE	Male	5435	Alive	3507	3.57	CNS 1	0	Negative	Negative	Negative	Negative	Negative	2	1	46,XY,der(21)t(5;21)(q13;q22)[11]/46,XY[9]	No	1	B-Precursor
TARGET-10-PAPPGN	Male	396	Alive	2256	53.8	CNS 1	0	Negative	Negative	Negative	Negative	Negative	5	1	46,XY,del(9)(p13),add(12)(q24.3)[5]/46,XY[6]	No	1	B-Precursor
TARGET-10-PAPRCS	Male	5147	Dead	460	71.9	CNS 2	0.019	Negative	Negative	Negative	Negative	Negative	3	0	46,X,r(Y)[17]/46,XY[3]	No	1	B-Precursor
TARGET-10-PAPRFE	Female	940	Dead	391	7.6	CNS 1	0	Negative	Negative	Negative	Positive	Negative	0	0	46,XX,t(1;19)(q23;p13)[15]/46,XX[5]	No	1	B-Precursor
TARGET-10-PAPRYB	Male	2334	Dead	647	63.1	CNS 2	9.5	Negative	Negative	Negative	Negative	Negative	54	5	48,XY,+X,i(17)(q10),+21[10]/46,XY[13]	No	1	B-Precursor
TARGET-10-PAPSPG	Male	4782	Dead	1533	326	CNS 2	0.013	Negative	Negative	Negative	Negative	Negative	4	0	47,XY,+X?c[5]/46,XY[15]	No	1	B-Precursor
TARGET-10-PAPSPN	Male	4173	Dead	733	205	CNS 1	0.0048	Negative	Negative	Negative	Negative	Negative	22	0	46,XY[30]	No	1	B-Precursor
TARGET-10-PAPTGG	Male	1610	Alive	3455	1.6	CNS 1	0.04	Negative	Positive	Negative	Negative	Negative	44	2	59,XY,+X,+Y,+4,+6,+7,+8,+10,+14,+14,+17,+21,+21,+22[cp3]/46,XY[17]	No	1.18	B-Precursor
TARGET-10-PAPTLM	Female	679	Dead	919	46.49	CNS 2	0.009	Negative	Negative	Negative	Negative	Negative	1	0	46,XX[20]	No	1	B-Precursor
TARGET-10-PAPVNW	Female	388	Alive	1952	13.99	CNS 1	0	Negative	Negative	Negative	Negative	Negative	23	2	45,XX,der(3)t(3;9)(q28;q34),add(7)(p11.2),-9,der(9)t(7;9)(p11.2;q34),add(13)(q13)[12]/46,XX[28]	No	1	B-Precursor
TARGET-10-PAPVTA	Male	1020	Alive	3217	6.4	CNS 1	0.16	Negative	Negative	Negative	Negative	Negative	46	1	51,XY,+X,+6,+14,+21,+21[12]/46,XY[8]	No	1.11	B-Precursor
TARGET-10-PAPYEX	Male	4860	Dead	1146	5.3	CNS 1	10.4	Negative	Negative	Negative	Negative	Negative	70	0	45,XY,add(4)(q23),del(7)(q22),add(11)(q21),-14,-17,-19,der(21)add(21)(p11.2)(AML1x4),+mar1,+mar2[cp11]/46,XY[9]	No	1	B-Precursor
TARGET-10-PAPZGR	Male	4993	Dead	859	841	CNS 2	0.16	Negative	Negative	Positive	Negative	Negative	3	1	46,XY,t(4;11)(q21;q23)[19]/46,XY[2]	No	1	B-Precursor
TARGET-10-PAPZPJ	Male	1484	Alive	3344	2.2	CNS 1	0	Negative	Positive	Negative	Negative	Negative	1	1	54,XY,+X,+4,+6,+10,+14,+17,+18,+21[11]/54,idem,t(11;15)(q25;q22)[4]/46,XY[5]	No	1.15	B Cell ALL
TARGET-10-PAPZPZ	Female	1232	Alive	3400	6	CNS 1	0.07	Negative	Negative	Negative	Negative	Negative	12	0	54,XX,+X,+4,+6,t(9;12)(q34;q13),+14,+17,+18,+21,+21[cp6]/46,XX[20]	No	1.15	B Cell ALL
TARGET-10-PAPZRB	Male	927	Alive	3045	40.2	CNS 1	0	Negative	Negative	Negative	Negative	Negative	0	1	46,XY[20]	No	1	B Cell ALL
TARGET-10-PAPZTL	Male	2773	Alive	3406	9.92	CNS 1	0.23	Positive	Negative	Negative	Negative	Negative	94	0	46,XY,t(2;15)(q13;q15)[48]/46,XY[3]	No	1	B Cell ALL
TARGET-10-PAPZTS	Male	2190	Alive	1286	1.2	CNS 1	0.2	Positive	Negative	Negative	Negative	Negative	0	0	46,XY,t(3;19)(p21;p13.3)[cp9]/46,idem,+del(3)(q21),-10[2]/46,XY[12]	No	1.18	B Cell ALL
TARGET-10-PAPZUE	Male	1444	Alive	3220	18.6	CNS 1	0.11	Negative	Negative	Negative	Negative	Negative	20	1	52,XY,+X,+6,t(7;14)(p13;q11.2),+10,-13,+18,+21,+21,+mar1[17]/52,idem,+mar2[3]	No	1.118	B Cell ALL
TARGET-10-PAPZUW	Male	1329	Alive	3066	2	CNS 1	0	Positive	Negative	Negative	Negative	Negative	7	1	46,XY,t(3;9;13)(p21;p13;q12),add(9)(p11.2)[cp4]/46,idem,,i(21)(q10)[cp3]/46,XY[23]	No	1	B Cell ALL
TARGET-10-PAPZVI	Male	867	Alive	2976	23.3	CNS 2a	0.00081	Positive	Negative	Negative	Negative	Negative	8	0	47,XY,del(12)(p11.2p13),+21[cp3]/46,XY[45]	No	1	B Cell ALL
TARGET-10-PAPZWP	Female	1029	Alive	3163	35.57	CNS 1	0	Negative	Negative	Negative	Negative	Negative	1	0	46,XY,inv(1)(q32q42),der(19)t(1;19)(q23;p13)[12]/46,XY[9]	No	1	B Cell ALL
TARGET-10-PAPZXI	Female	1107	Alive	3063	6.3	CNS 1	0.009	Negative	Negative	Negative	Negative	Negative	8	0	56,XX,+X,+6,+10,+14,+14,+15,+17,+18,+21,+21[cp18]/46,XX[5]	No	1.169	B Cell ALL
TARGET-10-PAPZZJ	Male	691	Alive	3310	2.6	CNS 2a	0	Negative	Positive	Negative	Negative	Negative	6	1	60,XY,+X,+4,+5,+6,+8,+10,+10,+11,+12,+14,+14,+17,+21,+21[3]/46,XY[14]	No	1.31	B Cell ALL
TARGET-10-PARABU	Male	3451	Alive	3427	26.1	CNS 1	0	Negative	Negative	Negative	Negative	Negative	1	1	46,XY,del(9)(p13)[12]/46,XY[8]	No	1	B Cell ALL
TARGET-10-PARACE	Female	2468	Alive	35	20.8	CNS 1	0	Negative	Negative	Negative	Negative	Negative	90	0	52,XX,+4,+6,+14,+17,+21,+mar[cp10]	No	1.15	B Cell ALL
TARGET-10-PARAFH	Male	1545	Alive	3225	7.5	CNS 1	0	Positive	Negative	Negative	Negative	Negative	0	0	49,XY,+X,+10,+21[10]/46,XY[10]	No	1.07	B Cell ALL
TARGET-10-PARAFI	Male	1885	Alive	3198	2.3	CNS 1	0	Negative	Positive	Negative	Negative	Negative	8	0	60,XY,+X,dup(1)(q11q32),+4,+5,t(7;12)(q22;p13),+9,+10,+11,+12,+14,+psudic(16;6)(p13.3;q13),+17,+18,+21,+21,+22[4]/46,XY[16]	No	1.32	B Cell ALL
TARGET-10-PARAGW	Male	1378	Alive	3156	11.5	CNS 1	0.0014	Positive	Negative	Negative	Negative	Negative	53	0	46,XY,add(15)(p11.2)[11]/46,XY[7]	No	1	B Cell ALL
TARGET-10-PARAJY	Male	862	Alive	2829	10.6	CNS 1	0.016	Negative	Negative	Negative	Negative	Negative	30	1	53,XY,+X,+4,+8,+14,+17,+18,+21[15]/46,XX[3]	No	1.108	B Cell ALL
TARGET-10-PARANN	Female	540	Alive	3138	11.1	CNS 1	0.0032	Negative	Positive	Negative	Negative	Negative	43	0	56,XX,+X,+4,+6,+8,+10,+14,+17,+18,+21,+21[16]/46,XX[4]	No	1.215	B Cell ALL
TARGET-10-PARAPT	Female	1577	Alive	31	1.1	CNS 1	0	Negative	Negative	Negative	Negative	Negative	20	0	52,XX,+6,+10,+14,+17,+21,+21[9]/53,idem,+X[5]/46,XX[6]	No	1.11	B Cell ALL
TARGET-10-PARASC	Female	1994	Alive	3393	5.6	CNS 1	0	Negative	Negative	Negative	Negative	Negative	27	2	55,XX,+X,+1,+4,+6,+14,+15,+17,+21,+21[cp13]/46,XX[6]	No	1.18	B Cell ALL
TARGET-10-PARASN	Female	3609	Alive	2950	8.9	CNS 1	0	Negative	Negative	Negative	Negative	Negative	26	0	46,XX,t(1;6)(p36.3;q22)[3]/46,XX[7]	No	1	B Cell ALL
TARGET-10-PARASZ	Female	1610	Alive	3087	27	CNS 2a	0	Negative	Negative	Negative	Negative	Negative	4	0	46,XX[30]	No	1	T Cell ALL
TARGET-10-PARATY	Male	949	Alive	3373	9.3	CNS 1	0	Negative	Positive	Negative	Negative	Negative	15	0	64,XY,+X,+Y,add(2)(q37),+3,+4,+5,+6,+8,+9,+10,+11,+12,+14,+16,+17,+18,+19,+21,+21[cp9]/46,XY[11]	No	1.42	B Cell ALL
TARGET-10-PARAUE	Male	1223	Alive	3254	20.3	CNS 1	0.0113	Negative	Negative	Negative	Negative	Negative	10	1	46,XY,?inv(12)(p12p13)[8]/46,XY[12]	No	1	B Cell ALL
TARGET-10-PARAXH	Female	1376	Alive	3072	3	CNS 1	0	Positive	Negative	Negative	Negative	Negative	1	0	46,XX,t(9;12)(q22;p13),t(11;19)(q13;q13.3)[7]/46,XX[14]	No	1	B Cell ALL
TARGET-10-PARAZN	Female	902	Alive	490	6.2	CNS 1	0	Negative	Negative	Negative	Negative	Negative	19	0	46,XX,-7,add(9)(p13),add(12)(p11.2),+mar[cp14]/46,XX[6]	No	1	B Cell ALL
TARGET-10-PARBBV	Female	1220	Alive	3222	43.5	CNS 1	0.016	Negative	Negative	Negative	Negative	Negative	4	2	55,XX,+X,+6,+10,+10,+11,+14,+18,+21,+21[4]/55,idem,add(13)(q12)[11]/46,XX[5]	No	1.185	B Cell ALL
TARGET-10-PARBDP	Male	1411	Alive	2772	32.6	CNS 2a	0.24	Negative	Negative	Negative	Negative	Negative	70	0	48,XY,+8,+21[12]/48,idem,i(7)(q10)[4]/46,XY[4]	No	1	B Cell ALL
TARGET-10-PARBGG	Male	685	Alive	2869	35.4	CNS 1	0	Negative	Negative	Negative	Negative	Negative	2	0	46,XY[22]	No	1	B Cell ALL
TARGET-10-PARBIX	Male	811	Alive	2244	16.9	CNS 2a	0	Negative	Negative	Negative	Negative	Negative	4	0	47,XY,+21c	Yes	1	B Cell ALL
TARGET-10-PARBKG	Female	671	Alive	87	5	CNS 1	0.06	Negative	Negative	Negative	Negative	Negative	19	1	53,XX,+X,+4,+6,+14,+17,+18,+21[16]/54,idem,+9,del(13)(q14q32)[2]/46,XX[2]	No	1.16	B Cell ALL
TARGET-10-PARBKP	Male	2115	Alive	2999	4	CNS 1	0	Negative	Negative	Negative	Negative	Negative	0	0	46,XY[28]	No	1	B Cell ALL
TARGET-10-PARBLL	Male	1963	Alive	2886	4.5	CNS 1	0.2	Negative	Negative	Negative	Negative	Negative	10	2	53,XY,+X,+4,+6,+14,+17,+18,+21,[21]	No	1.17	B Cell ALL
TARGET-10-PARBLS	Female	1013	Alive	3066	5.6	CNS 1	0	Negative	Negative	Negative	Negative	Negative	0	2	46,XX[20]	No	1	B Cell ALL
TARGET-10-PARBND	Male	1539	Alive	2303	6.5	CNS 1	0.17	Negative	Positive	Negative	Negative	Negative	72	0	56,XY,+X,+4,+6,+9,+10,+18,+21,+21,+2mar[cp13]/46,XY[7]	No	1.18	B Cell ALL
TARGET-10-PARBPX	Female	2268	Alive	3383	9.54	CNS 1	0.04	Positive	Negative	Negative	Negative	Negative	47	1	46,XX,t(7;12*;12;11)(p13;p13;q13;p11.2),+10,der(10)t(10;21)(q26;q21)x2,dic(14;22)(p11.2;p11.2),der(19)t(19;21)(p13.2;q22)[17]/46,XX[3]	No	1	B Cell ALL
TARGET-10-PARBRV	Female	3297	Alive	3123	7.5	CNS 2b	0	Positive	Negative	Negative	Negative	Negative	1	0	45,XX,-13[5]/46,XX[14]	No	1	B Cell ALL
TARGET-10-PARBRX	Female	2367	Alive	35	48.6	CNS 1	0	Negative	Negative	Negative	Negative	Negative	12	0	47,XX,+21[3]/47,idem,del(6)(q21)[11]/46,XX[6]	No	1	B Cell ALL
TARGET-10-PARBSP	Male	1259	Alive	3392	8.48	CNS 1	0.0014	Positive	Negative	Negative	Negative	Negative	0	1	47,XY,del(5)(q11.2q13),-8,del(12)(q22q24.3),+21,+mar[5]/46,XY[15]	No	1	B Cell ALL
TARGET-10-PARBSW	Female	1187	Alive	3197	7.6	CNS 1	0	Positive	Negative	Negative	Negative	Negative	0	0	46,XX,t(7;12;21)(p22;p13;q22)[18]/46,idem,i(21)(q10)[4]	No	1	B Cell ALL
TARGET-10-PARBVI	Female	4948	Dead	1172	124.76	CNS 1	0.12	Negative	Negative	Negative	Negative	Negative	52	1	46,XX[30]	No	1	B-Precursor
TARGET-10-PARBWN	Male	5260	Alive	3082	11.9	CNS 1	0.13	Negative	Negative	Negative	Positive	Negative	50	0	46,XY,t(1;19)(q23;p13)[6]/46,idem,add(7)(p22)[8]/47,idem,+14[4]/46,XY[1]	No	1	B Cell ALL
TARGET-10-PARBYS	Female	889	Alive	208	6.6	CNS 1	0	Negative	Negative	Negative	Negative	Negative	0	0	46,XX,del(9)(p21),t(11;14)(p15;q11.2)[3]/45,idem,-X[2]/46,XX[15]	No	1	B Cell ALL
TARGET-10-PARBYU	Female	1492	Alive	3352	15.3	CNS 1	0	Negative	Positive	Negative	Negative	Negative	0	0	55,XX,+X,+4,+6,+10,+14,+17,+18,+21,+21[15]/55,idem,dup(1)(q23q32)[2]/46,XX[3]	No	1.17	B Cell ALL
TARGET-10-PARCCM	Male	2576	Alive	3081	44.7	CNS 1	0	Negative	Positive	Negative	Negative	Negative	27	2	57,XY,+X,+Y,+4,+5,+6,+8,+10,+14,+18,+21,+21[16]/46,XY[4]	No	1.24	B Cell ALL
TARGET-10-PARCDS	Female	4885	Alive	3051	2	CNS 1	0	Negative	Negative	Negative	Negative	Negative	11	2	46,XX[32]	No	1.04	B Cell ALL
TARGET-10-PARCDV	Male	1621	Dead	198	171.4	CNS 1	0	Negative	Negative	Negative	Positive	Negative	7	0	46,XY,der(19)t(1;19)(q23;p13.3)[2]/46,idem,-6,del(13)(q12q22),+mar[4]/46,XY[14]	No	1	B Cell ALL
TARGET-10-PARCDX	Female	1476	Alive	3188	28	CNS 1	0	Negative	Negative	Negative	Negative	Negative	0	1	47,XX,+X,idic(17)(p11.2)[6]/46,XX[24]	No	1	B Cell ALL
TARGET-10-PARCGU	Male	841	Alive	3220	160	CNS 1	0.002	Negative	Negative	Negative	Negative	Negative	8	0	46,XY,add(1)(p34),del(2)(p11.2p25),dic(9;9)(p21;p21),der(12)t(1;12)(p34;q24.1),add(14)(q32),+mar[9]/46,XY[11]	No	1	B Cell ALL
TARGET-10-PARCHB	Male	787	Alive	3047	23.5	CNS 1	0	Negative	Negative	Negative	Negative	Negative	60	0	50,XY,+X,del(16)(q11.2),+21,+21,+mar[10]/46,XY[55]	No	1.06	B-Precursor
TARGET-10-PARCHU	Male	941	Alive	2569	34.4	CNS 1	0.002	Negative	Positive	Negative	Negative	Negative	90	1	54,XY,+X,dup(1)(q23q32),+4,+6,+10,+14,+17,+21,+21[8]/46,XY[12]	No	1.19	B Cell ALL
TARGET-10-PARCHY	Male	1064	Alive	3267	1.2	CNS 1	0	Negative	Positive	Negative	Negative	Negative	11	1	56,XY,+X,+4,+6,+10,+14,+17,+18,+19,+21,+21[cp2]/46,XY[18]	No	1.22	B Cell ALL
TARGET-10-PARCKJ	Female	829	Alive	2941	27	CNS 1	0.04	Negative	Positive	Negative	Negative	Negative	80	0	54,XX,+4,+8,+10,+14,+17,+18,+21,+21[cp4]/46,XX[5]	No	1.19	B Cell ALL
TARGET-10-PARCKV	Male	1563	Alive	35	31.7	CNS 1	0	Negative	Positive	Negative	Negative	Negative	22	0	57,XY,+X,+4,+6,+8,+9,+10,+11,+14,+18,der(19)t(17;19)(q21;p13.3),+21,+21[17]/46,XY[3]	No	1.22	B Cell ALL
TARGET-10-PARCSH	Female	3872	Alive	3184	10.3	CNS 1	0.5	Negative	Negative	Negative	Negative	Positive	76	2	46,XX,t(9;22)(q34;q11.2)[20]	No	1	B Cell ALL
TARGET-10-PARCTN	Female	3908	Alive	3268	7.9	CNS 1	0.11	Negative	Negative	Negative	Positive	Negative	1	1	46,XX,del(13)(q12q14),der(15)t(1;15)(q12;p11.2),der(19)t(1;19)(q23;p13.3)[3]/47,XX,+1,i(1)(q10),del(6)(q13q25),der(19)t(1;19)(q23;p13.3)[6]/46,XX[21]	No	1.04	B Cell ALL
TARGET-10-PARCUW	Female	1341	Alive	3284	13.9	CNS 1	0.25	Positive	Negative	Negative	Negative	Negative	60	0	46,XX,add(6)(q21)[4]/46,XX[10]	No	1	B Cell ALL
TARGET-10-PARCVT	Female	5419	Dead	237	121.1	CNS 1	0.8	Negative	Negative	Negative	Negative	Negative	67	1	26,X,+X,+14,+21[14]/46,XX[6]	No	0.53	B Cell ALL
TARGET-10-PARCWB	Male	1632	Alive	2992	8.1	CNS 2c	0	Negative	Negative	Negative	Negative	Negative	10	0	45,XY,dic(7;12)(p11.2;p11.2)[7]/46,XY[13]	No	1	B Cell ALL
TARGET-10-PARDAK	Male	3093	Alive	3374	144	CNS 1	0.002	Negative	Negative	Positive	Negative	Negative	2	0	46,XY,t(4;11)(q21;q23)[19]/46,XY[1]	No	1	B Cell ALL
TARGET-10-PARDBT	Female	1537	Alive	3181	89	CNS 1	0	Positive	Negative	Negative	Negative	Negative	12	0	45,X,-X,t(2;12)(q11.2;p11.2)[6]/46,XX[26]	No	1	B Cell ALL
TARGET-10-PARDCR	Male	1660	Alive	2985	32	CNS 1	0	Positive	Negative	Negative	Negative	Negative	0	0	46,XY,der(3)add(3)(p21)add(3)(q27),der(5)t(3;5)(p21;q21),del(12)(p11.2p13)[6]/46,XY[5]	No	1	B Cell ALL
TARGET-10-PARDDM	Male	1751	Alive	3033	17	CNS 1	0.0066	Negative	Positive	Negative	Negative	Negative	7	1	54,XY,+4,+6,+8,+10,+17,+18,+21,+21[2]/46,XY[14]	No	1.173	B Cell ALL
TARGET-10-PARDEG	Female	4757	Alive	1526	49.7	CNS 2b	0.005	Negative	Negative	Negative	Negative	Negative	5	1	46,XX,del(9)(p22)[2]/47,idem,+21[6]/46.XX[9]	No	1	B Cell ALL
TARGET-10-PARDEY	Female	2059	Alive	3038	4.81	CNS 1	0	Positive	Negative	Negative	Negative	Negative	0	0	46,XX,del(12)(p13)[cp2]/46,XX[18]	No	1	B Cell ALL
TARGET-10-PARDFB	Male	1138	Alive	3044	51.5	CNS 2b	0	Negative	Negative	Negative	Negative	Negative	1	2	50,XY,+3,del(3)(q23),-8,+10,+15,+16,+18[cp7]/46,XY[8]	No	1.09	B Cell ALL
TARGET-10-PARDFH	Female	1518	Alive	3014	24.31	CNS 1	0	Positive	Negative	Negative	Negative	Negative	4	0	46,XX,add(12)(p13)[4]/46,XX[18]	No	1	B Cell ALL
TARGET-10-PARDFN	Male	3981	Alive	3158	11.9	CNS 1	0	Negative	Negative	Negative	Negative	Negative	0	1	52,XY,+X,del(8)(p22),+10,add(12)(p11.2),+14,+18,-20,+21,+21,+mar[cp12]/46,XY[6]	No	1.12	B Cell ALL
TARGET-10-PARDHK	Female	641	Alive	3345	22.4	CNS 1	0	Positive	Negative	Negative	Negative	Negative	1	0	46,XX,add(12)(p13)[6]/46,XX[9]	No	1	B Cell ALL
TARGET-10-PARDHW	Female	494	Alive	3171	5	CNS 2a	0	Negative	Positive	Negative	Negative	Negative	10	0	62,XX,+X,+4,+5,+6,+9,+10,+11,+12,+14,+15,+17,+18,+21,+21,+2mar[4]/46,XX[20]	No	1.27	B Cell ALL
TARGET-10-PARDIN	Male	1223	Alive	3350	37.6	CNS 1	0	Negative	Positive	Negative	Negative	Negative	15	2	66,XY,+X,+Y,+3,+4,+5,+8,+9,del(9)(p22p24),+10,+10,+11,+12,+14,+14,+17,+18,+21,+21,+22,+2mar[7]/46,XY[13]	No	1.4	B Cell ALL
TARGET-10-PARDKG	Male	3592	Dead	2129	218.7	CNS 2b	0	Negative	Negative	Negative	Negative	Negative	1	2	45,XY,-18,der(20)t(18;20)(q11.2;q11.2)[13]/46,XY[12]	No	1	B Cell ALL
TARGET-10-PARDLP	Female	1621	Alive	3026	10.7	CNS 1	0	Negative	Positive	Negative	Negative	Negative	8	0	56,XX,+X,+4,+6,+8,+10,+14,+17,+18,+21,+21[6]	No	1.21	B Cell ALL
TARGET-10-PARDLR	Female	3042	Alive	1766	18.57	CNS 1	0.033	Negative	Negative	Negative	Negative	Negative	33	0	51,XX,+5,+6,,add(9)(p21),+11,add(14)(q32),+18,+20,add(21)(p11.2)[3]/51,idem,der(6)t(1;6)(q21;q25)[8]/51,idem,der(19)t(1;19)(q21;q13.4)[4]	No	1.11	B-Precursor
TARGET-10-PARDLZ	Male	4199	Alive	2040	5.7	CNS 1	0	Positive	Negative	Negative	Negative	Negative	17	0	47,XY,add(5)(q31),del(6)(q21),add(17)(p13),+21[5]/47,idem,del(12)(p12),add(12)(p12)[11]/46,XY[4]	No	1	B Cell ALL
TARGET-10-PARDNF	Male	3916	Dead	212	126.6	CNS 1	0.02	Negative	Negative	Positive	Negative	Negative	40	0	48,XY,+X,t(4;11)(q21;q23),+8,add(21)(p11.2)[7]/46,XY[4]	No	1.1	B-Precursor
TARGET-10-PARDSN	Male	2244	Alive	3351	2.28	CNS 1	0.0015	Negative	Positive	Negative	Negative	Negative	54	1	55,XY,+X,+4,+6,+10,+14,+17,+18,+21,+21,[5]/55,idem,add(1)(q42)[6]/46,XY[10]	No	1.251	B Cell ALL
TARGET-10-PARDST	Male	2011	Alive	3038	69.4	CNS 1	0	Positive	Negative	Negative	Negative	Negative	4	2	46,XY,t(12;21)(p12;q22)[5]/46,XY[15]	No	1	B Cell ALL
TARGET-10-PARDUM	Female	2104	Alive	3062	24.5	CNS 1	0	Negative	Negative	Negative	Negative	Negative	4	0	53,XX,+X,+4,+6,+14,+17,+18,+21[15]/46,XX[5]	No	1.14	B Cell ALL
TARGET-10-PARDVD	Female	4187	Alive	3273	15	CNS 1	0	Positive	Negative	Negative	Negative	Negative	6	2	48,XX,-14,t(12;21)(p12;q22),+21,+der(21)t(12;21),+mar[cp4]/46,XX[16]	No	1	B Cell ALL
TARGET-10-PARDXG	Female	4705	Alive	3040	32.51	CNS 1	0	Positive	Positive	Negative	Negative	Negative	0	0	79,XX,+X,+1,+2,+2,+3,+3,+4,+5,+5,+6,r(6)(p25q13,+7,+8,+9,+10,+10,+11,+12,+13,+14,+14,+16,+16,+17,+17,+18,+18,+19,+19,+20,+21,+21,+22,+22[7]/80,idem,+21[2]/46,XX[9]	No	1.72	B Cell ALL
TARGET-10-PARDXI	Male	3801	Alive	3011	24.5	CNS 1	0	Negative	Positive	Negative	Negative	Negative	3	0	57,XY,+X,+1,del(1)(q42),add(1)(p13),+3,+4,+6,+7,del(7)(q22),+10,-12,+14,+14,i(17)(q10),+21,+21,+mar[15]/46,XY[5]	No	1.25	B Cell ALL
TARGET-10-PARDXS	Male	1347	Alive	2807	149	CNS 3a	0.081	Negative	Negative	Negative	Negative	Negative	87	1	54,XY,+X,+6,+10,add(12)(p13),+14,+18,+21,+21,+mar[cp12]/46,XY[8]	No	1.19	B Cell ALL
TARGET-10-PAREAA	Female	1869	Alive	3078	145.3	CNS 2a	0	Negative	Negative	Negative	Negative	Negative	17	0	46,XX,t(1;4)(p22;q31.1),del(9)(p21)[20]	No	1	B Cell ALL
TARGET-10-PAREAL	Female	3385	Alive	3073	22	CNS 2a	0.0065	Negative	Negative	Negative	Positive	Negative	16	0	48,XX,+X,der(19)t(1;19)(q23;p13.3),+21[2]/46,XX[18]	No	1.05	B Cell ALL
TARGET-10-PAREBA	Male	1066	Alive	487	23.1	CNS 1	0	Negative	Positive	Negative	Negative	Negative	0	0	56,XY,+X,+4,+6,+10,+14,+17,+18,+21,+21,+22[16]/57,idem,+8[2]/46,XY[2]	No	1.18	B Cell ALL
TARGET-10-PAREEE	Male	1747	Alive	3059	6.4	CNS 1	0.27	Negative	Negative	Negative	Negative	Negative	9	0	53,XY,+X,+4,+6,+9,+14,+21,+21[9]/46,XY[18]	No	1.146	B Cell ALL
TARGET-10-PAREEX	Female	2798	Alive	3046	24.59	CNS 1	0	Negative	Positive	Negative	Negative	Negative	17	0	56,XX,+X,+4,+6,+8,+10,+14,+14,+17,+18,+21[16]/46,XX[4]	No	1.21	B Cell ALL
TARGET-10-PAREGE	Male	2459	Alive	2968	3.1	CNS 1	0	Negative	Negative	Negative	Negative	Negative	3	0	50,X,-Y,+X,+10,+14,+21,+21[3]/46,XY[17]	No	1.08	B Cell ALL
TARGET-10-PAREIN	Male	1300	Alive	3106	23.79	CNS 1	0.0072	Positive	Negative	Negative	Negative	Negative	2	0	46,XY,del(11)(q23q23),der(12)del(12)(p11.2)t(12;15)(p11.2;q15),der(15)t(12;15)(p11.2;q15)[5]/47,idem,+10[7]/46,XY[6]	No	1	B Cell ALL
TARGET-10-PAREKG	Female	2954	Alive	3016	4.3	CNS 1	0	Negative	Negative	Negative	Negative	Negative	3	1	47,XX,+X,del(20)(q13.1q13.3),r(21)amp(AML1)[7]/46,XX[13]	No	1	B Cell ALL
TARGET-10-PAREKH	Male	1930	Alive	2702	17.2	CNS 1	0	Negative	Positive	Negative	Negative	Negative	10	0	58,XY,+X,+4,+5,+6,+8,+10,+14,+16,+17,+18,+21,+21[11]/46,XY[10]	No	1.25	B Cell ALL
TARGET-10-PAREKM	Male	1583	Alive	3228	32.5	CNS 1	0	Negative	Negative	Negative	Negative	Negative	72	3	54,XY,+X,+4,+6,+14,+17,+21,+21,+mar[8]/46,XY[12]	No	1.16	B Cell ALL
TARGET-10-PARELH	Male	4348	Dead	486	57.6	CNS 1	13.5	Negative	Negative	Negative	Negative	Positive	83	35	45,XY,-7,t(9;22)(q34;q11.2)[18]/46,XY[2]	No	1	B-Precursor
TARGET-10-PARENU	Female	703	Alive	3329	15.9	CNS 1	0	Negative	Positive	Negative	Negative	Negative	0	0	55,XX,+X,+4,+6,+10,+14,+17,+18,+21,+21[13]/46,XX[7]	No	1.18	B Cell ALL
TARGET-10-PAREPB	Male	1254	Alive	2630	15.74	CNS 1	0.0029	Negative	Positive	Negative	Negative	Negative	2	0	58,XXYc,+4,+6,+8,+10,+11,+12,+14,+18,+19,add(19)(p13.3),+21,+21[cp13]/47,XXYc[cp13]	No	1.217	B Cell ALL
TARGET-10-PAREPF	Male	2018	Alive	3000	4.9	CNS 2c	0.007	Positive	Negative	Negative	Negative	Negative	33	0	46,XY,i(21)(q10)[cp5]/47,idem,+i(21)(q10)[7]/46,XY[8]	No	1	B Cell ALL
TARGET-10-PARERS	Female	1458	Alive	3024	24	CNS 1	0	Negative	Positive	Negative	Negative	Negative	13	1	56,XX,+X,+4,+6,+8,+10,+14,+17,+18,+21,+22[11]/46,XX[9]	No	1.22	B Cell ALL
TARGET-10-PARESP	Male	600	Alive	3265	268.7	CNS 2a	0	Negative	Negative	Negative	Negative	Negative	85	0	47,XY,t(7;12)(p13;p13),+18[12]/46,XY[8]	No	1	B Cell ALL
TARGET-10-PARETH	Male	2686	Alive	3051	56.9	CNS 1	0.14	Negative	Negative	Negative	Negative	Negative	6	0	47,XY,+17[30]	No	1	B Cell ALL
TARGET-10-PARETV	Female	2933	Alive	3008	28.3	CNS 1	0.012	Negative	Positive	Negative	Negative	Negative	20	1	54,XX,+X,dup(1)(q12q32),+4,+6,+10,+14,+17,+18,+21[cp19]	No	1.2	B Cell ALL
TARGET-10-PAREWE	Male	1106	Alive	3073	64.5	CNS 1	0	Positive	Negative	Negative	Negative	Negative	0	1	47,XY,t(3;10()q25;q21.2),add(12)(p13),+21[12]/46,XY[8]	No	1	B Cell ALL
TARGET-10-PAREWZ	Male	4692	Alive	3198	15.7	CNS 1	0	Negative	Negative	Negative	Negative	Negative	70	0	47,XY,inv(12)(q12q23)c,+8[18]/46,XY,inv(12)(q12q23)c[2]	No	1	B Cell ALL
TARGET-10-PAREYJ	Male	1764	Alive	231	16.9	CNS 1	0.0056	Positive	Negative	Negative	Negative	Negative	32	0	46,XY,t(2;12)(p13;p13)[17]/46,XY[3]	No	1	B Cell ALL
TARGET-10-PARFDB	Male	5416	Alive	3207	16.7	CNS 1	0.012	Negative	Negative	Negative	Negative	Negative	5	0	46,XY,der(1)t(1;5;?)(p13;q22q35;?),der(5)t(5;12)(q22;p11.2),del(10)(q22q24),del(12)(q12q22),der(12)t(1;12)(p13;p11.2),dup(17)(q23q25)[cp8]/46,XY[12]	No	1.11	B Cell ALL
TARGET-10-PARFDG	Male	2765	Alive	2357	3.7	CNS 1	0.004	Negative	Negative	Negative	Negative	Negative	10	2	55,XY,+X,+Y,+8,+10,+14,+17,+18,+21,+21[11]/56,idem,+18[9]	No	1.15	B Cell ALL
TARGET-10-PARFEH	Male	806	Alive	2634	104.5	CNS 1	0	Negative	Positive	Negative	Negative	Negative	48	0	54,XY,+4,der(4)t(4;17)(p16;q11.2),+6,+10,+14,+18,+21,+21[19]/46,XY[3]	No	1.16	B Cell ALL
TARGET-10-PARFFC	Male	794	Alive	3238	17.37	CNS 1	0.0076	Negative	Negative	Negative	Negative	Positive	12	1	47,XY,t(9;22)(q34;q11.2),+mar[1]/48,idem,+21,+der(22)t(9;22)[1]/46,XY[18]	No	1	B Cell ALL
TARGET-10-PARFIZ	Female	2621	Alive	3118	7.2	CNS 1	0.068	Negative	Negative	Negative	Negative	Negative	4	1	53,XX,+X,+6,+10,+10,+18,+21,+21[8]/46,XX[12]	No	1.163	B Cell ALL
TARGET-10-PARFJK	Female	1249	Alive	3081	22.6	CNS 1	0	Negative	Positive	Negative	Negative	Negative	3	1	54,XX,+X,dup(1)(q21q32),+4,+6,+10,+14,+17,+18,+21,[7]/46,XX[13]	No	1.16	B Cell ALL
TARGET-10-PARFJM	Male	1293	Alive	3176	18.1	CNS 1	0	Negative	Negative	Negative	Negative	Negative	80	0	54,XY,+X,dup(1)(q23q32),+4,+6,+14,+17,+18,+21,+21[15]/46,XY[7]	No	1.16	B Cell ALL
TARGET-10-PARFSF	Male	919	Alive	3176	84	CNS 1	0.22	Negative	Positive	Negative	Negative	Negative	9	3	54,XY,+X,+4,+6,+9,+10,+13,+18,+21[3]/46,XY[17]	No	1.17	B Cell ALL
TARGET-10-PARFTR	Male	2127	Dead	465	9.5	CNS 1	0	Negative	Negative	Negative	Positive	Negative	16	1	46,XY,t(1;19)(q23;p13.3)[16]/46,XY[4]	No	1	B-Precursor
TARGET-10-PARFXJ	Male	4245	Alive	2988	16.2	CNS 1	0.025	Negative	Negative	Negative	Negative	Negative	0	0	46,XY,der(5)t(5;12)(p15.3;q13),inv(7)(p15q32),i(9)(q10)[11]/46,XY[5]	No	1	T Cell ALL
TARGET-10-PARGBT	Female	3851	Alive	3120	6.6	CNS 1	0	Negative	Negative	Negative	Negative	Negative	7	4	45,XX,-16[12]/46,XX[8]	No	1	B Cell ALL
TARGET-10-PARGFV	Male	1033	Alive	3311	21.9	CNS 1	0	Negative	Positive	Negative	Negative	Negative	2	2	62,XY,+X,+3,+4,+5,+6,+8,+10,+11,+12,add(12)(p12),+14,+16,+17,+18,+20,+21,+21[cp11]/46,XY[9]	No	1.308	B-Precursor
TARGET-10-PARGFX	Female	1156	Alive	3106	205.2	CNS 3a	0	Positive	Negative	Negative	Negative	Negative	4	4	46,XX,del(12)(p13),der(12)t(12;15)(p13;q13),del(15)(q13)[22]/45,XX,der(12)t(12;14)(p13;q11.2),der(12)t(12;15)(p13;q13),-14,del(15)(q13)[7]/46,XX[1]	No	1	B Cell ALL
TARGET-10-PARGGI	Female	3708	Alive	2958	12	CNS 1	0.014	Negative	Negative	Negative	Negative	Negative	15	0	46,XX,del(11)(q23q25),del(13)(q12q14),t(14;18)(q11.2;q21.1)[5]/46,XX[35].ish t(14;18)(BCL2+,IGH-;BCL2-,IGH+)	No	1.081	B Cell ALL
TARGET-10-PARGJH	Male	552	Alive	3048	60.9	CNS 1	0	Negative	Negative	Negative	Negative	Negative	20	1	45,XY,dic(9;20)(p13;q11.2)[28]/46,XY[15]	No	1.119	B Cell ALL
TARGET-10-PARGLE	Male	4183	Alive	3209	35.4	CNS 1	0.26	Negative	Negative	Negative	Negative	Positive	27	1	46,XY,t(9;22)(q34;q11.2)[7]/45midem,del(3)(q21q25),-7[10]/46,XY[3]	No	1	B Cell ALL
TARGET-10-PARGLI	Male	4578	Alive	2574	300	CNS 2c	0.019	Negative	Negative	Negative	Negative	Negative	0	2	46,XY[25]	No	1	B Cell ALL
TARGET-10-PARGML	Female	789	Dead	187	45.2	CNS 1	0	Negative	Negative	Negative	Positive	Negative	2	0	46,XX,t(1;19)(q23;p13.3)[3]/48,idem,+8,+mar[3]/46,XX[18]	No	1	B-Precursor
TARGET-10-PARGVZ	Female	3571	Alive	3152	20.3	CNS 1	0	Negative	Negative	Negative	Negative	Negative	3	0	53,XX,+X,+4,+6,+18,add(18)(p11.1),+21,+21,+mar[cp7]/46,XX[9]	No	1.156	B-Precursor
TARGET-10-PARGYV	Male	1541	Dead	704	333.5	CNS 2a	0.048	Negative	Negative	Negative	Negative	Positive	25	1	46,XY,add(2)(q31),der(5)t(2;5)(q31;q31),der(9)add(9)(p13)t(9;22)(q34;q11.2),der(22)t(9;22)(q34;q11.2)[10]/50,idem,+X,+6,+14,+21[6]/46,XY[4]	No	1	B Cell ALL
TARGET-10-PARHFF	Female	3711	Alive	2841	3.1	CNS 1	0.0052	Negative	Negative	Negative	Negative	Negative	4	1	54,XX,+X,+4,+6,+14,+17,+18,+21,+22[12]/56,idem,+1[10]/53,idem,del(6)(q16),-22[2]/46,XX[8]	No	1.172	B Cell ALL
TARGET-10-PARHMT	Male	5443	Alive	3117	185.8	CNS 1	0.27	Negative	Negative	Negative	Negative	Negative	35	1	46,XY,add(12)(p11.2)[8]/46,XY[14]	No	1	B Cell ALL
TARGET-10-PARHSD	Female	1425	Alive	3002	94.8	CNS 1	0	Negative	Positive	Negative	Negative	Negative	0	0	56,XX,+X,dup(1)(q23q42),+3,+6,+10,+10,+14,+18,+21,+21,+22[18]/46,XX[2]	No	1.256	B Cell ALL
TARGET-10-PARIAD	Male	596	Dead	510	67.8	CNS 1	0	Negative	Negative	Negative	Positive	Negative	25	0	46,XY,t(1;19)(q23;p13.3)[14]/46,XY[6]	No	1.105	B-Precursor
TARGET-10-PARJBB	Male	814	Alive	3041	185	CNS 2a	0.007	Negative	Negative	Negative	Negative	Negative	27	0	43,X,-Y,dic(9;17)(p13;p11.2),der(12)t(12;21)(p11.2;q11.2),-21[8]/46,XY[17]	No	1	B Cell ALL
TARGET-10-PARJMY	Female	4717	Dead	3114	150.6	CNS 1	0.03	Negative	Negative	Negative	Negative	Negative	20	4	46,XX,del(12)(p13),del(16)(q23)[12]/48,XX,del(14)(p12),del(12)(p13),+2mar[2]/46,XX[6]	No	1	B Cell ALL
TARGET-10-PARJNX	Female	1131	Alive	3006	130.32	CNS 2a	0	Negative	Negative	Negative	Negative	Negative	2	1	46,XX,t(11;14)(p13;q11.2)[18]/46,XX[2]	No	1	T Cell ALL
TARGET-10-PARJRT	Female	877	Alive	3050	118.2	CNS 1	0.0018	Negative	Negative	Negative	Negative	Negative	4	3	46,XX,t(1;12)(q12;q13),der(9)add(9)(p13)add(9)(q13)[9]/46,XX,t(1;12)(q21;q13),del(9)(p13p22),t(9;15)(p24;q15)[3]/46,XX[3]	No	1	B Cell ALL
TARGET-10-PARJSR	Male	4093	Dead	853	13.3	CNS 1	0	Negative	Negative	Negative	Negative	Negative	14	0	55,XY,+5,+6,+8,+10,+11,+17,+18,+18,+21[17]/46,XY[2]	No	1.238	B-Precursor
TARGET-10-PARJWB	Female	4945	Alive	478	146.3	CNS 1	0	Negative	Negative	Negative	Negative	Negative	4	0	49,XX,+X,+6,+21[12]/46,XX[8]	No	1	B Cell ALL
TARGET-10-PARJYV	Male	4333	Alive	3100	23	CNS 1	0	Negative	Negative	Negative	Negative	Negative	0	2	46,X,-Y,t(4;17)(q21;p11.2),+r[2]/46,XY[18]	No	1	B Cell ALL
TARGET-10-PARJZZ	Male	1538	Dead	993	21.5	CNS 1	0	Negative	Negative	Negative	Negative	Negative	5	0	47,XY,+8[5]/46,XY[15]	No	1	B-Precursor
TARGET-10-PARKEN	Male	608	Alive	3064	57.48	CNS 1	0.05	Negative	Positive	Negative	Negative	Negative	35	1	55,XY,+X,+4,+6,+8,+10,+14,+17,+18,+21[11]/57,idem,+7,+12[3]/46,XY[6]	No	1.2	B Cell ALL
TARGET-10-PARKEU	Male	2065	Alive	2016	3.1	CNS 1	0.027	Negative	Positive	Negative	Negative	Negative	23	1	55,XY,+X,+4,+6,+7,+10,+14,+17,+21,+21[4]/46,XY[2]	No	1.102	B Cell ALL
TARGET-10-PARKFN	Female	1099	Alive	484	78.1	CNS 1	0.0069	Negative	Negative	Negative	Negative	Negative	35	1	46,XX,del(12)(p12p13),t(12;22)(p13;q12)[12]/46,XX[8]	No	1	B Cell ALL
TARGET-10-PARKLL	Female	4868	Alive	2837	117.8	CNS 2a	2.5	Negative	Negative	Negative	Negative	Negative	28	2	46,XX,del(13)(q14q22)[10]/46,XX[17]	No	1	B Cell ALL
TARGET-10-PARKNJ	Male	732	Dead	464	32	CNS 2	0.84	Negative	Negative	Positive	Negative	Negative	61	4	46,XY,t(4;11)(q21;q23)[3]/46,XY[26]/	No	1	B-Precursor
TARGET-10-PARKZX	Female	4739	Alive	3087	74.7	CNS 1	0.0025	Negative	Positive	Negative	Negative	Negative	30	2	56,XX,+X,+4,+6,+8,+10,+11,+14,+14,+21,+21[20]	No	1.243	B Cell ALL
TARGET-10-PARLAF	Male	1449	Alive	2939	8.36	CNS 1	0	Positive	Positive	Negative	Negative	Negative	3	0	89~91,XXYY,der(3)t(3;12)(p11;q11),r(3)(p12q12,r(3)(p26q29),-9,-14,-14,-15,-15,der(17)t(3;17)(p11;p11)x2,-19,-19,+4~6mar[11]/46,XY[12]	No	1	B-Precursor
TARGET-10-PARLDF	Male	1512	Alive	3071	79.2	CNS 1	0.0049	Positive	Negative	Negative	Negative	Negative	36	3	46,XY,t(4;12)(p16;q13)[1]/46,idem,add(12)(p12),del(15)(q13q15)[5]/46,idem,del(6)(q15q25),add(12)(p11.2),del(15)(q13q15)[4]/46,XY[9]	No	1	B Cell ALL
TARGET-10-PARLEK	Female	3215	Alive	2900	406.9	CNS 1	2	Negative	Negative	Positive	Negative	Negative	76	1	46,XX,t(4;11)(q21;q23)[14]/46,XX[4]	No	1	B-Precursor
TARGET-10-PARLFI	Male	5102	Alive	3075	374.7	CNS 1	0	Negative	Negative	Positive	Negative	Negative	1	0	46,XY,t(4;11)(q21;q23)[12]/46,XY[8]	No	1	B Cell ALL
TARGET-10-PARLJA	Male	3151	Alive	2932	130	CNS 2a	0.15	Negative	Negative	Negative	Negative	Negative	10	0	46,XY,t(2;14)(p11.1;q32)[16]/46,idem,add(16)(q24)[2]/46,XY[2]	No	1	T Cell ALL
TARGET-10-PARLMI	Female	485	Alive	3016	135.8	CNS 1	0.0038	Negative	Negative	Negative	Negative	Negative	0	0	53,XX,+X,+6,+8,+14,+17,+21,+21[7]/46,XX[13]	No	1.191	B Cell ALL
TARGET-10-PARLTX	Male	576	Alive	1121	126.36	CNS 1	0.13	Negative	Negative	Negative	Negative	Negative	35	1	54,XY,+X,+6,+14,+15,+17,+21,+21,+21[cp5]/46,XY[19]	No	1.128	B Cell ALL
TARGET-10-PARLZG	Female	4093	Dead	1546	12.9	CNS 1	0.45	Negative	Negative	Negative	Positive	Negative	2	0	46,XX,add(1)(q21),t(1;19)(q23;p13.3)[6]/46,XX,t(1;19)(q23;p13.3),-15,+mar[4]/46,XX[10]	No	1	B-Precursor
TARGET-10-PARMEG	Female	3687	Alive	3037	49.76	CNS 1	0	Positive	Negative	Negative	Negative	Negative	7	1	48,XX,+10,+mar1[10]/47,XX,add(14)(p11.2),+mar2[4]/46,XX[6]	No	1	B Cell ALL
TARGET-10-PARMFF	Male	3039	Alive	3189	27.5	CNS 1	0	Negative	Negative	Negative	Negative	Negative	2	0	44,X,-Y,dic(9;21)(p13;p11.2)[13]/46,XY[7]	No	1	T Cell ALL
TARGET-10-PARMKM	Female	581	Alive	2995	446.1	CNS 1	0.19	Negative	Negative	Negative	Negative	Negative	0	0	46,XX,t(8;14)(q24.1;q11.2)[20]	No	1	T Cell ALL
TARGET-10-PARMMA	Female	1866	Alive	2959	66.3	CNS 1	0	Positive	Negative	Negative	Negative	Negative	4	0	47,XX,+16[7]/47,idem,del(12)(p11)[12]/46,XX[1]	No	1	B Cell ALL
TARGET-10-PARMSB	Female	5059	Alive	2654	15.7	CNS 1	0	Negative	Negative	Negative	Negative	Negative	4	0	47,XX,+21[18]/46,XX[2]	No	1	B Cell ALL
TARGET-10-PARMWZ	Male	3700	Alive	36	19.6	CNS 2c	0.0011	Negative	Negative	Negative	Negative	Negative	21	0	28,X,+Y,+6,+10,+18,+21[3]/56,idemx2[17]	No	0.607	B Cell ALL
TARGET-10-PARMYP	Male	2076	Alive	3089	59	CNS 1	0	Negative	Positive	Negative	Negative	Negative	59	1	63,XY,+X,+3,+4,+6,+8,+9,+10,+11,+14,+14,+16,+17,+18,+21,+21,+22,+mar[18]/46,XY[32]	No	1.348	B Cell ALL
TARGET-10-PARNDB	Female	3701	Alive	2805	33.4	CNS 1	0	Negative	Negative	Negative	Positive	Negative	1	0	46,XX,t(1;19)(q23;p13.3)[3]/46,idem,der(14)t(1;14)(q25;p11.2)[2]/46,XX[15]	No	1	B Cell ALL
TARGET-10-PARNDY	Male	3338	Alive	3049	53.4	CNS 3b	0	Positive	Negative	Negative	Negative	Negative	3	0	46,XY,t(3;7)(p21;q32),del(6)(q15q21),del(12)(p11.2p13)[16]/46,XY[4]	No	1	B Cell ALL
TARGET-10-PARNEH	Male	1463	Dead	524	24.3	CNS 1	3	Negative	Negative	Negative	Negative	Negative	25	0	46,XY,del(6)(q2?3q2?6),del(9)(p21)[8]/46,XY[12]	No	1.0497	T Cell ALL
TARGET-10-PARNFY	Female	4350	Alive	2801	12.8	CNS 1	0	Negative	Negative	Negative	Positive	Negative	0	0	45,X,-X,t(1;19)(q23;p13),del(6)(q21),i(9)(q10)[5]/46,XX[15]	No	1	B-Precursor
TARGET-10-PARNIZ	Male	615	Alive	2919	161.1	CNS 1	0.082	Negative	Negative	Negative	Negative	Negative	27	0	46,XY,t(2;14)(p11.2;q11.2),t(7;12;9)(p13;p13;p13)[10]/47,idem,+21[1]/46,XY[12]	No	1	B Cell ALL
TARGET-10-PARNSP	Male	2206	Alive	3086	28.7	CNS 1	0	Negative	Negative	Negative	Negative	Negative	1	0	47,XYY?c,der(9)t(9;16)(p13;q13),del(12)(p12)[15]/47,XYY?c[4]	No	1	T Cell ALL
TARGET-10-PARNSW	Male	5015	Alive	2224	5	CNS 1	0.011	Negative	Positive	Negative	Negative	Positive	60	0	56,XY,+4,+5,+6,+8,t(9;22)(q34;q11.2),+10,del(10)(q22),+17,+21,+21,+21,+mar[cp4]/46,XY[3]	No	1.2152	B Cell ALL
TARGET-10-PARNTW	Female	1111	Alive	2937	9.1	CNS 1	0	Negative	Negative	Negative	Negative	Negative	0	0	46,XX,add(7)(p11.2),add(12)(p11.2),-17,+mar[13]/46,XX[6]	No	1	B-Precursor
TARGET-10-PARPGW	Female	1620	Alive	2910	67.6	CNS 2a	0	Positive	Negative	Negative	Negative	Negative	9	1	46~48,XX,del(8)(q13q22),der(11)t(11;15)(q23;q22),der(12)t(12;14)(p13;q24),der(12)(12pter->12p13::21q22->21q11.2::12p11.2->12qter),-15,+21,+21,del(21)(q21)x2,i(21)(q10)[cp18]/46,XX[2]	No	1	B Cell ALL
TARGET-10-PARPNM	Female	4941	Dead	233	82.7	CNS 1	0	Negative	Negative	Negative	Negative	Negative	10	2	46,XX,dup(1)(q24q31),i(7)(q10),del(9)(p21p24),add(18)(q21)[8]/46,XX,dup(1)(q24q31),add(9)(p22),del(9)(p21p24),del(10)(p13p14)[7]/46,XX[4]	No	1.1865	B-Precursor
TARGET-10-PARPPV	Male	5143	Alive	3008	17.82	CNS 1	0	Negative	Negative	Negative	Positive	Negative	0	1	46,XY,idic(9)(p13),der(19)t(1;19)(q23;p13.3)[17]/46,XY[3]	No	1.0824	B Cell ALL
TARGET-10-PARPUL	Male	820	Alive	2825	60.2	CNS 1	0	Negative	Negative	Negative	Negative	Negative	4	1	46,XY,der(9)t(9;9)(p13;q34)[11]/46,XY[20]	No	1	T Cell ALL
TARGET-10-PARPXV	Male	1600	Alive	1789	166.9	CNS 2b	0	Positive	Negative	Negative	Negative	Negative	0	1	47,XY,+10[10]/46,XY[8]	No	1	B Cell ALL
TARGET-10-PARPYH	Male	2105	Alive	2925	71.8	CNS 1	0.043	Positive	Negative	Negative	Negative	Negative	1	1	46,XY,del(11)(q23)[2]/46,XY[19]	No	1	B Cell ALL
TARGET-10-PARPYS	Male	5372	Dead	472	106.7	CNS 1	4.7	Negative	Negative	Negative	Negative	Negative	71	0	46,XY,add(22)(q13.3)[2]/46,XY[18]	No	1	B-Precursor
TARGET-10-PARPZI	Male	2316	Alive	3067	162.3	CNS 1	0.012	Negative	Negative	Negative	Negative	Negative	2	0	47,XY,add(2)(p23),+mar[5]/46,XY[15]	No	1.0951	B Cell ALL
TARGET-10-PARRKK	Male	3244	Alive	2752	183.9	CNS 1	0	Negative	Negative	Negative	Negative	Negative	2	0	46,XY,t(1;7)(p34;p13),del(6)(q21q25)[17]/46,XY[3]	No	1	T Cell ALL
TARGET-10-PARRKW	Female	2505	Dead	1053	4.3	CNS 1	0.11	Negative	Negative	Negative	Negative	Negative	59	3	46,XX,add(21)(q22)[6]/46,XX[3]	No	1	B-Precursor
TARGET-10-PARRMU	Female	5168	Alive	2931	11.91	CNS 1	0.004	Negative	Positive	Negative	Negative	Negative	10	1	56,XX,+X,+4,+6,+9,+10,+14,+17,+18,+21,+21[8]/46,XX[12]	No	1.1855	B Cell ALL
TARGET-10-PARRSR	Female	5018	Alive	2684	18	CNS 1	0.018	Negative	Negative	Negative	Negative	Negative	1	0	46,XX,del(6)(q15q21),del(9)(p21),add(19)(p13.3)[11]/46,XX[9]	No	1	B Cell ALL
TARGET-10-PARRVI	Female	4889	Alive	1336	2.5	CNS 1	0.008	Negative	Positive	Negative	Negative	Negative	84	1	55,XX,+X,+X,dup(1)(q25q44),+4,+6,+10,+14,+17,+18,+21[9]/46,XX[11]	No	1.2135	B Cell ALL
TARGET-10-PARRYW	Male	4347	Alive	3087	8.5	CNS 1	0	Negative	Positive	Negative	Negative	Negative	61	1	55,XY,+X,+4,+6,+10,+14,+17,+18,+21,+21[13]/56,idem,+9[4]/46,XY[3]	No	1.18	B Cell ALL
TARGET-10-PARSGM	Male	4849	Alive	219	2.1	CNS 1	0.14	Negative	Negative	Negative	Negative	Negative	45	0	54,XY,+X,+4,+6,+9,+14,+17,+18,+21[3]/55,idem,+21[17]	No	1.1823	B Cell ALL
TARGET-10-PARSHV	Male	5080	Alive	2700	13.2	CNS 1	0.008	Negative	Negative	Negative	Negative	Negative	0	1	46,XY,t(2;7)(p11.2;q22)[5]/46,XY[1]	No	1	B Cell ALL
TARGET-10-PARSKY	Male	1255	Alive	1545	135.6	CNS 3a	0	Negative	Positive	Negative	Negative	Negative	10	1	64,XY,+X,inv(2)(p21q23)c,+3,+4,+5,+6,+9,+10,+10,+11,+12,der(12)t(1;12)(q21;p13),+14,+14,+16,der(16)t(16;21)(p13;q21),+17,+18,+20,+21,+22[cp33]/46,XY,inv(2)(p21q23)c[6]	No	1.3676	B Cell ALL
TARGET-10-PARSRH	Male	3532	Dead	500	25	CNS 1	0.03	Negative	Negative	Positive	Negative	Negative	3	3	46,XY,t(4;11)(11;18)(q21;q23q13;q21)[20]	No	1.0692	B-Precursor
TARGET-10-PARSSV	Female	2471	Alive	2896	293.88	CNS 1	0.5	Negative	Negative	Negative	Negative	Negative	50	0	46,XX,add(5)(p13),inv(12)(p13q15)[20]	No	1	B Cell ALL
TARGET-10-PARTEF	Female	1123	Alive	3015	146	CNS 2a	0	Positive	Negative	Negative	Negative	Negative	2	1	45,X,-X,t(12;21;22)(p13;q22;q13)[9]/46,XX[11]	No	1	B Cell ALL
TARGET-10-PARTGW	Female	1850	Alive	1995	52.6	CNS 2a	0	Negative	Negative	Negative	Positive	Negative	37	0	46,XX,i(9)(q10),der(19)t(1;19)(q23;p13.3)[2]/46,idem,del(6)(q15q21)[9]/46,XX[9]	No	1	B Cell ALL
TARGET-10-PARTID	Female	5315	Alive	2647	3.66	CNS 1	0.02	Negative	Negative	Negative	Negative	Negative	4	2	45,XX,add(8)([11.2),add(9)(p21),-13[21]	No	1	B Cell ALL
TARGET-10-PARTKL	Female	1089	Dead	900	10.7	CNS 1	0.12	Negative	Negative	Negative	Negative	Negative	60	1	51,XX,+X,+6,add(13)(p11.2),+14,+21,+21[21]	No	1.1347	B-Precursor
TARGET-10-PARTRW	Male	2062	Dead	1619	6.91	CNS 2	0	Negative	Negative	Negative	Negative	Negative	2	0	46,X,t(Y;9)(q12;p21),+X,-8[13]/46,XY[7]	No	1	B-Precursor
TARGET-10-PARTSC	Male	3035	Alive	2919	88	CNS 1	0.0015	Positive	Negative	Negative	Negative	Negative	3	2	46,XY,t(5;8;12)(q13;q13;p13),der(9)t(9;12)(q34;p13)t(12;21)(p13;q22)[16]/46,XY[4]	No	1	B Cell ALL
TARGET-10-PARTWH	Male	4270	Alive	3013	5.23	CNS 1	0	Negative	Negative	Negative	Negative	Negative	0	0	46,XY,t(6;12)(q13;q24.1),del(12)(p13)[18]/46,XY[2]	No	1	B Cell ALL
TARGET-10-PARTXF	Male	1090	Dead	1001	10.2	CNS 1	0.003	Negative	Positive	Negative	Negative	Negative	25	0	55,X,-Y,+X,dup(1)(q32q12),+4,+6,+10,+14,+17,+18,+21,+21,+22[6]/46,XY[14]	No	1.1672	B-Precursor
TARGET-10-PARTYT	Male	847	Alive	3003	25.7	CNS 2	0.3	Negative	Negative	Negative	Negative	Negative	0	0	47,XY,+5,t(9;15)(q32;q12)[4]/46,XY[17]	No	1	B-Precursor
TARGET-10-PARTZE	Male	4551	Dead	859	3.3	CNS 2a	0	Negative	Negative	Negative	Positive	Negative	3	1	47,XY,t(1;19)(q23;p13),+6,der(13)t(1;13)(q23;q14)[4]/47,XY,t(1;19)(q23;p13),+6,der(13)t(1;13)(q23;q22)[11]/46,XY,t(1;19)(q23;p13),+der(6)t(1;6)(q23;q26)[2]/46,XY[2]	No	1	B Cell ALL
TARGET-10-PARUBK	Female	4601	Dead	560	1148.5	CNS 2	0.79	Negative	Negative	Positive	Negative	Negative	36	4	46,XX,t(4;11)(q21;q23)[20]	No	1	B-Precursor
TARGET-10-PARUBN	Female	4586	Alive	2525	5.2	CNS 1	0.62	Negative	Negative	Negative	Negative	Negative	43	1	46,XX,der(17)t(1;17)(q21;q25),add(21)(q22)[9]/46,idem,add(19)(p13.3)[7]/46,XX[4]	No	1	B Cell ALL
TARGET-10-PARUBU	Male	1134	Alive	2959	77.1	CNS 1	0.005	Positive	Negative	Negative	Negative	Negative	17	1	46,XY,del(1)(q42),del(11)(q21q23),del(12)(p13)[5]/46,XY,del(1)(q42),del(6)(q13q21),del(12)(p13),del(13)(q14q22)[9]/46,XY[16]	No	1	B Cell ALL
TARGET-10-PARUBX	Male	3771	Alive	519	2.25	CNS 1	0.0011	Negative	Negative	Negative	Negative	Negative	3	1	46,XY,add(4)(q12),der(11)ins(11;?)(q13;?)t(4;11)(q1?2;q23),del(12)(q13),der(21)add(q22)[6]/46,XY[5]	No	1	B Cell ALL
TARGET-10-PARUCI	Female	1187	Alive	2141	116	CNS 1	0	Negative	Negative	Negative	Negative	Negative	3	0	51,XX,+14,+17,+21,+21,+mar[3]/46,XX[2]	No	1.0749	B Cell ALL
TARGET-10-PARUCT	Male	5358	Alive	3037	132.2	CNS 3a	0.007	Positive	Negative	Negative	Negative	Negative	82	0	46,XY,add(12)(p13),add(18)(q11.2)[8]/46,idem,add(X)(p11.2)[5]/46,XY[2]	No	1	B Cell ALL
TARGET-10-PARUEU	Male	2036	Alive	2247	314	CNS 1	0	Negative	Negative	Negative	Negative	Negative	16	0	46,XY,add(2)(q34)[11]/46,XY[9]	No	1	T Cell ALL
TARGET-10-PARUIT	Male	395	Alive	2816	129.7	CNS 1	0.075	Negative	Negative	Positive	Negative	Negative	2	0	47,XY,t(4;11)(q21;q23),+der(4)t(4;11)[13]/48,idem,+Y[5]/46,XY[2]	No	1	B Cell ALL
TARGET-10-PARUIW	Female	1777	Alive	2791	9.6	CNS 1	0	Positive	Negative	Negative	Negative	Negative	83	1	47,XX,add(4)(q22),del(7)(q32q36),del(9)(q22q34.3),add(17)(p12),+21[12]/46,XX[8]	No	1	B-Precursor
TARGET-10-PARUKW	Female	3576	Alive	2701	32.3	CNS 1	0.65	Negative	Negative	Negative	Negative	Negative	20	0	46,XX,t(10;12)(p11.2;q12)[4]/46,XX[17]	No	1	T Cell ALL
TARGET-10-PARURK	Female	4912	Alive	2184	3.3	CNS 1	0	Negative	Positive	Negative	Negative	Negative	2	0	57,XX,+X,+4,+6,+8,+10,+12,+14,+17,+21,+21,+21[9]/46,XX[11]	No	1.2136	B Cell ALL
TARGET-10-PARUYH	Female	1216	Alive	2725	251.5	CNS 2c	0	Positive	Negative	Negative	Negative	Negative	9	2	46,XX,t(12;21)(p13;q22)[1]/46,XX[20]	No	1.0902	B Cell ALL
TARGET-10-PARUYU	Male	4024	Alive	2477	42.6	CNS 1	0	Negative	Negative	Negative	Negative	Negative	12	1	45,XY,dic(9;12)(p13;p13)[18]/46,XY[2]	No	1.1268	B Cell ALL
TARGET-10-PARVAK	Female	2198	Alive	2933	83.3	CNS 1	0.004	Negative	Negative	Negative	Positive	Negative	3	0	46,XX,der(19)t(1;19)(q23;p13.3)[4]/46,XX[16]	No	1	B Cell ALL
TARGET-10-PARVBL	Female	4106	Alive	2788	13.8	CNS 1	0	Negative	Negative	Negative	Negative	Negative	1	4	46,XX,der(12)t(6;12)(q12;p12)[14]/46,XX[6]	No	1.0695	B Cell ALL
TARGET-10-PARVCG	Female	3659	Dead	1339	93.4	CNS 2b	0.0077	Positive	Negative	Negative	Negative	Negative	46	1	46,X,-X,del(13)(q12q32),+16[3]/46,XX[14]	No	1	B Cell ALL
TARGET-10-PARVEI	Female	1253	Alive	2769	108.7	CNS 1	0	Negative	Negative	Negative	Negative	Negative	2	0	46,XX,del(11)(q21q23.1),del(13)(q12q21)[19]/46,XX[1]	No	1.1228	T Cell ALL
TARGET-10-PARWMF	Male	4275	Alive	2668	25.4	CNS 1	0	Negative	Negative	Negative	Negative	Negative	0	0	46,Y,t(X;2)(q13;p13)[9]/46,XY[11]	No	1.1243	T Cell ALL
TARGET-10-PARXHT	Female	5106	Alive	2652	205.7	CNS 1	0	Negative	Negative	Negative	Negative	Negative	27	1	46,XX,del(6)(q21q23)[17]/46,XX[3]	No	1	T Cell ALL
TARGET-10-PARXLS	Male	1601	Alive	2756	13.5	CNS 1	0	Negative	Negative	Negative	Negative	Negative	0	0	46,XY,t(7;10)(q32;q24),ins(13;9)(q14;q22qter)[19]/46,XY[1]	No	1	T Cell ALL
TARGET-10-PASDYK	Female	1310	Dead	736	67.7	CNS 1	0.04	Negative	Negative	Negative	Negative	Negative	8	2	52,XX,+X,+4,+6,+17,+21,+21[19]/46,XX[1]	No	1.1723	B-Precursor
TARGET-10-PASFTL	Female	1483	Alive	2481	7.9	CNS 1	43	Negative	Positive	Negative	Negative	Negative	60	35	54,XX,+X,+4,+8,+9,+14,+17,+18,+21[3]/46,XX[18]	No	1.1454	B-Precursor
TARGET-10-PASFXA	Female	2374	Dead	645	260	CNS 1	0	Negative	Negative	Negative	Positive	Negative	30	0	46,XX,t(1;19)(q21;p13.3),i(9)(q10)[11]	No	1	B-Precursor
TARGET-10-PASHUP	Male	3534	Alive	2443	452.5	CNS 2a	0.06	Negative	Negative	Negative	Negative	Negative	8	1	46,XY,add(9)(p21),del(9)(p21),t(16;22)(p13.3;q11.2)[18]	No	1	T Cell ALL
TARGET-10-PASIIK	Female	1415	Dead	168	10.67	CNS 1	2.4	Negative	Negative	Negative	Negative	Negative	91	0	47,XX,+8,t(14;18)(q32;q21)[19]/46,XX[1]	No	1.0884	B-Precursor
TARGET-10-PASILW	Female	4535	Dead	1664	141.51	CNS 2a	0	Negative	Negative	Negative	Negative	Negative	0	0	46,XX,t(7;11)(q35;p13)[6]/46,XX[24]	No	1.0328	T Cell ALL
TARGET-10-PASJJR	Male	5216	Alive	2503	3.5	CNS 1	0.15	Negative	Negative	Negative	Negative	Negative	23	0	46,XY,t(5;6)(q13;p23),add(9)(p24)[6]/46,XY[7]	No	1	T Cell ALL
TARGET-10-PASLZM	Female	2496	Dead	407	11.2	CNS 1	0	Negative	Negative	Negative	Positive	Negative	5	0	46,XX,t(1;19)(q23;p13),i(7)(q10)[9]/46,XX[11]	No	1	B-Precursor
TARGET-10-PASMHF	Female	4410	Alive	2531	411	CNS 3a	0	Negative	Negative	Negative	Negative	Negative	17	3	46,XX,t(8;14)(q24.1;q11.2)[2]/46,XX[7]	No	1	T Cell ALL
TARGET-10-PASMVF	Female	1163	Alive	1892	4	CNS 1	0.016	Positive	Negative	Negative	Negative	Negative	6	0	45,X,-X,add(3)(p21),t(7;10)(q11.2;q24)[3]/46,XX[17]	No	1	B-Precursor
TARGET-10-PASPPN	Male	4593	Dead	252	300.8	CNS 2a	0.04	Negative	Negative	Negative	Negative	Negative	9	0	46,XY,del(7)(p13p21)[7]/45,XY,dic(7;8)(p13;p11.2),del(10)(q22)[6]/46,XY[7]	No	1	T Cell ALL
TARGET-10-PASSUP	Male	2856	Dead	798	115	CNS 1	0	Negative	Negative	Negative	Negative	Negative	1	0	46,XY,del(5)(q13),der(9)t(5;9)(9qter->9q33::9p21->9q33::5q13->5qter),del(9)(p21)[18]/46,XY[2]	No	1	B-Precursor
TARGET-10-PASSXJ	Male	1329	Dead	552	16.2	CNS 1	0.0064	Negative	Negative	Negative	Negative	Negative	14	1	46,XY,add(6)(q23)[7]/47,idem,+13[4]/47,idem,+5,del(7)(q22)[13]/46,XY[15]	No	1	B-Precursor
TARGET-10-PASSZA	Male	5416	Alive	2496	119.2	CNS 1	0	Negative	Negative	Negative	Negative	Negative	0	0	46,XY,del(9)(p21.3)[10]/46,XY[10]	No	1	T Cell ALL
TARGET-10-PASTPT	Female	1774	Alive	2490	35	CNS 1	0	Negative	Negative	Negative	Negative	Negative	1	2	49,XX,der(5)t(5;14)(q31;q22),+10,+21,+21[5]/46,XX[15]	No	1	T Cell ALL
TARGET-10-PASUBW	Male	5098	Dead	474	7.4	CNS 1	0.036	Negative	Negative	Negative	Negative	Negative	0	2	48,XY,add(3)(q11.2),+8,del(8)(p11.1),add(12)(p11.2),+mar[11]/93,idemx2,-8,-8,-21,+mar[6]/46,XY[2]	No	1	B-Precursor
TARGET-10-PASVUW	Male	2953	Dead	420	13.61	CNS 1	0.02	Negative	Negative	Negative	Negative	Negative	77	0	46,XY,del(7)(q31)[3]/46,XY,del(4)(q21q27)[2]/46,XY[15]	No	1	B-Precursor
TARGET-10-PASYCN	Male	4009	Alive	2313	45.6	CNS 2a	0.27	Negative	Negative	Negative	Negative	Negative	21	1	50,XY,+X,+6,+19,+21[13]/46,XY[7]	No	1.0996	T Cell ALL
TARGET-10-PASYGM	Female	2750	Dead	429	14.1	CNS 1	0	Negative	Negative	Negative	Positive	Negative	2	0	46,XX,der(19)t(1;19)(q23;p13.3)[8]/46,XX[12]	No	1	B-Precursor
TARGET-10-PASYIS	Female	2937	Alive	2288	97	CNS 2c	0.5	Negative	Negative	Negative	Negative	Negative	33	0	45,X,-X,add(1)(p36)[6]/46,XX[14]	No	1	T Cell ALL
TARGET-10-PASYSJ	Male	5379	Alive	2126	104.7	CNS 3a	0	Negative	Negative	Negative	Negative	Negative	1	1	46,XY,t(11;14)(p13;q11.2)[12]/47,idem,+20[2]/46,XY[11]	No	1.1722	T Cell ALL
TARGET-10-PASZIY	Male	5234	Alive	2369	12	CNS 1	3.8	Negative	Negative	Negative	Negative	Negative	92	0	50,XY,+7,+18,+19,+20[11]/46,XY[1]	No	1.0766	T Cell ALL
TARGET-10-PATBNT	Male	4938	Alive	2156	11.7	CNS 2a	0	Negative	Negative	Positive	Negative	Negative	0	0	46,XY,t(11;19)(q23;p13.3)[10]/46,XY[10]	No	1	T Cell ALL
TARGET-10-PATCDM	Male	1192	Dead	949	748	CNS 3b	0	Negative	Negative	Negative	Negative	Negative	27	0	46,XY,del(6)(q13q21)[4]/46,XY[26]	No	1	T Cell ALL
TARGET-10-PATCNI	Female	1682	Alive	2400	369	CNS 1	2.2	Negative	Negative	Positive	Negative	Negative	81	2	46,XX,t(11;19)(q23;p13.3)[cp20]	No	1	T Cell ALL
TARGET-10-PATCTI	Male	2414	Dead	482	11.1	CNS 1	0.18	Negative	Negative	Negative	Positive	Negative	10	2	46,XY,der(9)inv(9)(p13q34)add(9)(q22),der(19)t(1;19)(q23;p13.3)[3]/46,idem,add(13)(q12)[6]/46,idem,t(15;15)(q12;q26)[2]/46,XY[9]	No	1	B-Precursor
TARGET-10-PATCUK	Male	4397	Alive	2244	203.5	CNS 1	0	Negative	Negative	Negative	Negative	Negative	2	0	46,XY,t(1;4)(p32;q11.2),add(7)(q34),del(9)(p21.3),del(11)(p15)[18]/46,XY[2].ish t(1;14)(1p36-;IGH+;1p36+,IGH-),del(9)(p16-)	No	1	T Cell ALL
TARGET-10-PATDDZ	Male	4600	Alive	2183	96.1	CNS 1	0	Negative	Negative	Negative	Negative	Negative	14	0	46,XY,del(6)(q21q25)[5]/46,XY[14]	No	1	T Cell ALL
TARGET-10-PATDGZ	Male	937	Alive	2324	28.7	CNS 1	0	Negative	Negative	Negative	Negative	Negative	0	0	46,XY,add(9)(p13)/92,idemx2[11]	No	1.922	T Cell ALL
TARGET-10-PATDLG	Male	4306	Alive	2351	21.2	CNS 1	0	Negative	Negative	Negative	Negative	Negative	15	1	46,XY,t(10;14)(q24;q11.2)[5]/46,XY[46]	No	1.071	T Cell ALL
TARGET-10-PATEIT	Female	3485	Dead	605	472	CNS 2a	3.3	Negative	Negative	Negative	Negative	Negative	92	0	46,XX,del(9)(p21.3)[7]/46,idem,del(6)(q12q21)[9]/46,idem,del(6)(q12q21),t(8;14)(q24;q11.2)[7]	No	1	T Cell ALL
TARGET-10-PATFJP	Male	3249	Alive	2025	232.66	CNS 1	0	Negative	Negative	Negative	Negative	Negative	2	1	47,XY,+17[9]/46,XY[12]	No	1	T Cell ALL
TARGET-10-PATGLV	Male	2257	Alive	2289	224.7	CNS 1	0.2	Negative	Negative	Negative	Negative	Negative	5	1	46,XY,del(10)(q22q24),del(11)(q13q23)[24]/46,XY[16]	No	1	T Cell ALL
TARGET-10-PATGMP	Male	3924	Alive	2180	111.9	CNS 1	0	Negative	Negative	Negative	Negative	Negative	1	0	46,XY,t(1;14)(p32;q11.2)[9]/46,XY[11]	No	1	T Cell ALL
TARGET-10-PATGVX	Male	2668	Alive	2305	16.6	CNS 1	0.016	Negative	Negative	Negative	Negative	Negative	3	0	46,XY,t(7;19)(q22;p13),del(16)(q22)[cp3]/46,idem,der(18)t(1;18)(q12;q22)[2]/47,idem,+8,t(9;12)(p24;p12),del(16)(q22)[2]/46,XX[13]	No	1	T Cell ALL
TARGET-10-PATHBG	Female	1081	Alive	2176	53.6	CNS 1	0.85	Negative	Negative	Negative	Negative	Negative	68	0	46,XX,t(4;11)(q21;p15),+20[27]/46,XX[3]	No	1	T Cell ALL
TARGET-10-PATHGY	Male	1319	Alive	2125	193	CNS 2b	0	Negative	Negative	Negative	Negative	Negative	2	1	46,XY,add(1)(p36.1),-11,+19,der(19)t(11;19)(q13;q13.3)[20]/46,XY[2]	No	1	T Cell ALL
TARGET-10-PATHWV	Male	3127	Alive	2253	224	CNS 2c	0.09	Negative	Negative	Negative	Negative	Negative	19	0	46,XY,del(6)(q13q21)[7]/46,XY[4]	No	1	T Cell ALL
TARGET-10-PATJLT	Male	4416	Alive	2201	252	CNS 3a	0	Negative	Negative	Negative	Negative	Negative	28	0	46,XY,del(6)(q13q23),t(7;9)(q34;q32)[21]/46,XY[2]	No	1	T Cell ALL
TARGET-10-PATKWU	Male	4834	Alive	2083	22.9	CNS 2a	0	Negative	Negative	Negative	Negative	Negative	0	0	46,XY,add(3)(q11.2),inv(14)(q11.2q32)[8]/47,idem,+14[12]	No	1	T Cell ALL
TARGET-10-PATLHH	Male	2830	Alive	2162	34	CNS 1	4.9	Negative	Negative	Positive	Negative	Negative	49	5	46,XY,t(2;11)(q33;q23),t(11;17)(q23;q21),del(12)(p11.2)[5]/47,idem,+7[5]/46,XY[13]	No	1	T Cell ALL
TARGET-10-PATLMA	Female	3115	Alive	87	22.8	CNS 1	0	Negative	Negative	Negative	Negative	Negative	0	0	47,XX,+9,del(9)(p13),t(10;11)(p13;q21),del(12)(p11.2)[cp5]/46,XX[25]	No	1	T Cell ALL
TARGET-10-PATLRZ	Male	5105	Alive	2025	102.4	CNS 1	0	Negative	Negative	Negative	Negative	Negative	0	0	46,XY,add(9)(p21),add(9)(p21)	No	1	T Cell ALL
TARGET-10-PATMRE	Male	2472	Alive	2099	312.8	CNS 1	0	Negative	Negative	Negative	Negative	Negative	38	0	46,XY,+5,del(5)(q13q33),der(5)t(5;11)(q13;q13),-11[15]/46,XY[5]	No	1	T Cell ALL
TARGET-10-PATMXN	Male	5450	Alive	1191	6.6	CNS 1	4.6	Negative	Negative	Negative	Negative	Negative	23	1	46,XY,add(3)(p21),add(5)(q22)[5]/46,XY[13]	No	1	T Cell ALL
TARGET-10-PATPDA	Male	747	Alive	1815	605	CNS 2c	0	Negative	Negative	Negative	Negative	Negative	6	0	46,XY,t(8;11)(q24;p11.2)[8]/46,XY[12]	No	1	T Cell ALL
TARGET-10-PATTEE	Female	5021	Dead	232	107	CNS 2	0	Negative	Negative	Negative	Negative	Negative	69	0	46,XX,add(9)(p13)[1]/46,idem,dup(1)(q12q42)[5]/46,XX[14]	No	1	B-Precursor
TARGET-10-PATZSL	Female	3663	Alive	1897	35.7	CNS 1	0	Negative	Positive	Negative	Negative	Negative	1	0	46,XX,-9,t(11;14)(p13;q11.2),-15,+mar1,+mar2[cp17]/90,idemx2,-mar2,-mar2[cp2]/46,XX[1]	No	1	T Cell ALL
TARGET-10-PATZYC	Male	1350	Alive	1882	745.36	CNS 1	0	Negative	Negative	Negative	Negative	Negative	3	0	46,XY,i(9)(q10),add(10)(q22),del(11)(q23),add(12)(p11.2)[cp6]/46,XY[19]	No	1	T Cell ALL
TARGET-10-PATZYR	Male	3256	Alive	1903	188.4	CNS 1	0.03	Negative	Negative	Negative	Negative	Negative	40	1	46,XY,del(9)(p12)[15]/46,XY[3]	No	1	T Cell ALL
TARGET-10-PAUACG	Male	1807	Alive	1777	90.91	CNS 1	1	Negative	Negative	Negative	Negative	Negative	61	0	46,XY,t(2;10)(p13;p11.2),del(9)(p13)[10]	No	1	T Cell ALL
TARGET-10-PAUAJA	Male	4343	Alive	1875	156.8	CNS 1	2.1	Negative	Negative	Positive	Negative	Negative	48	0	46,XY,ins(19;11)(p13.3;q23q23),del(12)(p13)[14]/46,XY[7]	No	1	T Cell ALL
TARGET-10-PAUBPY	Male	4219	Alive	1837	50.9	CNS 1	0.04	Negative	Negative	Negative	Negative	Negative	53	10	46,XY,add(7)(p22)[3]/46,XY[2]	No	1	T Cell ALL
TARGET-10-PAUBXP	Male	3035	Alive	1747	93	CNS 1	0	Negative	Negative	Negative	Negative	Negative	12	0	45,XY,der(6;15)(p10;q10),add(9)(p22)[11]/46,XY[19]	No	1	T Cell ALL
TARGET-10-PAUCDY	Male	3632	Alive	1793	2.2	CNS 1	4.8	Negative	Negative	Negative	Negative	Negative	73	4	46,XY[25]	No	1	T Cell ALL
		2115			24.3		0						9	0	#NUM!	#NUM!	1
